# Supplementary material for: cis-Bis[1-allyl-3-(2-pyrid­yl-κN)thio­ureato-κS]palladium(II)
Source: Acta Crystallogr Sect E Struct Rep Online. 2009 Aug 12;65(Pt 9):m1059. doi: 10.1107/S1600536809029262 (PMC2970023; doi:10.1107/S1600536809029262)
Supplement: Supplementary file 1 [file e-65-m1059-sup1.cif]

##############################################################################
###                                                                        ###
###        Electronic paper (Acta Crystallographica Section E)             ###
###                                                                        ###
##############################################################################
#                                                                            #
# This CIF contains the data in a paper accepted for publication in Acta     #
# Crystallographica Section E. It conforms to the requirements of Notes      #
# for Authors for Section E, and has been peer reviewed under the auspices   #
# of the IUCr Commission on Journals.                                        #
#                                                                            #
# Full details of the Crystallographic Information File format               #
# are given in the paper "The Crystallographic Information File (CIF):       #
# a New Standard Archive File for Crystallography" by S. R. Hall, F. H.      #
# Allen and I. D. Brown [Acta Cryst. (1991), A47, 655-685].                  #
#                                                                            #
# The current version of the core CIF dictionary is obtainable from          #
# ftp://ftp.iucr.org/pub/cif_core.dic. The current version number is 2.4.    #
#                                                                            #
# Software is freely available for graphical display of the structure(s) in  #
# this CIF.  For information consult the CIF home page http://www.iucr.org/  #
# cif/home.html                                                              #
#                                                                            #
# This file may be used for bona fide research purposes within the           #
# scientific community so long as proper attribution is given to the journal # 
# article from which it was obtained.                                        #
#                                                                            #
##############################################################################
                                             
data_I
_audit_creation_method     SHELXL-97
_chemical_name_systematic
;
<i>cis</i>-Bis[1-allyl-3-(2-pyridyl-\k<i>N</i>)thioureato-
\k<i>S</i>]palladium(II)
;
_chemical_name_common     ?
_chemical_formula_moiety     'C18 H20 N6 Pd S2'
_chemical_formula_sum     'C18 H20 N6 Pd S2'
_chemical_formula_iupac     '[Pd (C9 H10 N3 S1)2]'
_chemical_formula_weight     490.96
_chemical_melting_point     343
_symmetry_cell_setting     'monoclinic'
_symmetry_space_group_name_H-M     'P 21/c'
_symmetry_space_group_name_hall     '-P 2ybc'
loop_
    _symmetry_equiv_pos_as_xyz
    'x, y, z'
    '-x, y+1/2, -z+1/2'
    '-x, -y, -z'
    'x, -y-1/2, z-1/2'
_cell_length_a     10.8976(6)
_cell_length_b     8.9730(5)
_cell_length_c     21.7980(10)
_cell_angle_alpha     90.00
_cell_angle_beta     113.624(2)
_cell_angle_gamma     90.00
_cell_volume     1952.9(2)
_cell_formula_units_Z     4
_cell_measurement_reflns_used     8451
_cell_measurement_theta_min     2.95
_cell_measurement_theta_max     26.36
_cell_measurement_temperature     173(2)
_exptl_crystal_description     plate
_exptl_crystal_colour     yellow
_exptl_crystal_size_max     0.51
_exptl_crystal_size_mid     0.21
_exptl_crystal_size_min     0.05
_exptl_crystal_density_diffrn     1.670
_exptl_crystal_density_meas     ?
_exptl_crystal_density_method     'not measured'
_exptl_crystal_F_000     992
_exptl_absorpt_coefficient_mu     1.180
_exptl_absorpt_correction_type     numerical
_exptl_absorpt_process_details     '(SADABS; Bruker, 2005)'
_exptl_absorpt_correction_T_min     0.5833
_exptl_absorpt_correction_T_max     0.9412
_diffrn_ambient_temperature     173(2)
_diffrn_radiation_type     MoK\a
_diffrn_radiation_wavelength     0.71073
_diffrn_radiation_source     'fine-focus sealed tube'
_diffrn_radiation_monochromator     graphite
_diffrn_measurement_device_type     'Bruker APEXII CCD'
_diffrn_measurement_method     '\f and \w'
_diffrn_detector_area_resol_mean     8.26
_diffrn_reflns_number     17417
_diffrn_reflns_av_R_equivalents     0.0258
_diffrn_reflns_av_sigmaI/netI     0.0214
_diffrn_reflns_theta_min     2.04
_diffrn_reflns_theta_max     26.41
_diffrn_reflns_theta_full     26.41
_diffrn_measured_fraction_theta_max     0.999
_diffrn_measured_fraction_theta_full     0.999
_diffrn_reflns_limit_h_min     -13
_diffrn_reflns_limit_h_max     13
_diffrn_reflns_limit_k_min     -11
_diffrn_reflns_limit_k_max     11
_diffrn_reflns_limit_l_min     -26
_diffrn_reflns_limit_l_max     27
_refine_special_details
;
Refinement of <i>F</i>^2^ against ALL reflections. The weighted <i>R</i>-factor
<i>wR</i> and goodness of fit <i>S</i> are based on <i>F</i>^2^, conventional
<i>R</i>-factors <i>R</i> are based on <i>F</i>, with <i>F</i> set to zero for
negative <i>F</i>^2^. The threshold expression of <i>F</i>^2^ >
\s(<i>F</i>^2^) is used only for calculating <i>R</i>-factors(gt) <i>etc</i>.
and is not relevant to the choice of reflections for refinement.
<i>R</i>-factors based on <i>F</i>^2^ are statistically about twice as large
as those based on <i>F</i>, and <i>R</i>- factors based on ALL data will be
even larger.
;
_reflns_number_total     4010
_reflns_number_gt     3522
_reflns_threshold_expression     I>2\s(I)
_refine_ls_structure_factor_coef     Fsqd
_refine_ls_matrix_type     full
_refine_ls_R_factor_all     0.0275
_refine_ls_R_factor_gt     0.0221
_refine_ls_wR_factor_gt     0.0519
_refine_ls_wR_factor_ref     0.0546
_refine_ls_goodness_of_fit_ref     1.032
_refine_ls_restrained_S_all     1.033
_refine_ls_number_reflns     4010
_refine_ls_number_parameters     272
_refine_ls_number_restraints     3
_refine_ls_hydrogen_treatment     mixed
_refine_ls_weighting_scheme     calc
_refine_ls_weighting_details
           'calc w=1/[\s^2^(Fo^2^)+(0.02P)^2^+1.8761P] where P=(Fo^2^+2Fc^2^)/3'
_atom_sites_solution_hydrogens     geom
_atom_sites_solution_primary     direct
_atom_sites_solution_secondary     difmap
_refine_ls_shift/su_max     0.001
_refine_ls_shift/su_mean     0.000
_refine_diff_density_max     0.577
_refine_diff_density_min     -0.368
_refine_ls_extinction_method     none
_refine_ls_extinction_coef     ?
loop_
    _atom_type_symbol
    _atom_type_description
    _atom_type_scat_dispersion_real
    _atom_type_scat_dispersion_imag
    _atom_type_scat_source
    'C' 'C' 0.0033 0.0016
                         'International Tables Vol C Tables 4.2.6.8 and 6.1.1.4'
    'H' 'H' 0.0000 0.0000
                         'International Tables Vol C Tables 4.2.6.8 and 6.1.1.4'
    'N' 'N' 0.0061 0.0033
                         'International Tables Vol C Tables 4.2.6.8 and 6.1.1.4'
    'Pd' 'Pd' -0.9988 1.0072
                         'International Tables Vol C Tables 4.2.6.8 and 6.1.1.4'
    'S' 'S' 0.1246 0.1234
                         'International Tables Vol C Tables 4.2.6.8 and 6.1.1.4'
_computing_data_collection     'APEX2 (Bruker, 2005)'
_computing_cell_refinement     'SAINT (Bruker, 2005)'
_computing_data_reduction     'SAINT (Bruker, 2005)'
_computing_structure_solution     'SHELXS97 (Sheldrick, 2008)'
_computing_structure_refinement     'SHELXL97 (Sheldrick, 2008)'
_computing_molecular_graphics     'SHELXTL (Sheldrick, 2008)'
_computing_publication_material     'publCIF (Westrip, 2009)'
loop_
    _atom_site_type_symbol
    _atom_site_label
    _atom_site_fract_x
    _atom_site_fract_y
    _atom_site_fract_z
    _atom_site_U_iso_or_equiv
    _atom_site_adp_type
    _atom_site_calc_flag
    _atom_site_refinement_flags
    _atom_site_occupancy
    _atom_site_disorder_assembly
    _atom_site_disorder_group
    Pd Pd1 0.504182(15) 0.273165(18) 0.331038(7) 0.02144(6) Uani d . 1 . .
    S S1 0.48920(6) 0.26120(8) 0.43136(3) 0.03554(15) Uani d . 1 . .
    S S2 0.72854(5) 0.24180(7) 0.38621(3) 0.02877(13) Uani d . 1 . .
    N N1 0.30161(17) 0.3217(2) 0.28592(8) 0.0226(4) Uani d . 1 . .
    N N2 0.22927(17) 0.1688(2) 0.35666(9) 0.0246(4) Uani d . 1 . .
    N N3 0.3409(2) 0.0682(3) 0.45961(10) 0.0356(5) Uani d . 1 B .
    N N4 0.52967(17) 0.26693(19) 0.24180(8) 0.0216(4) Uani d . 1 . .
    N N5 0.73705(17) 0.4037(2) 0.27993(8) 0.0238(4) Uani d . 1 . .
    N N6 0.88430(19) 0.4612(2) 0.38499(10) 0.0330(5) Uani d . 1 D .
    C C1 0.2066(2) 0.2704(2) 0.30613(10) 0.0231(4) Uani d . 1 . .
    C C2 0.0738(2) 0.3203(3) 0.27361(11) 0.0282(5) Uani d . 1 . .
    H H2A 0.0067 0.2803 0.2862 0.034 Uiso calc R 1 . .
    C C3 0.0396(2) 0.4252(3) 0.22420(11) 0.0303(5) Uani d . 1 . .
    H H3A -0.0500 0.4600 0.2033 0.036 Uiso calc R 1 . .
    C C4 0.1382(2) 0.4802(3) 0.20512(11) 0.0299(5) Uani d . 1 . .
    H H4A 0.1177 0.5536 0.1710 0.036 Uiso calc R 1 . .
    C C5 0.2656(2) 0.4259(2) 0.23664(11) 0.0268(5) Uani d . 1 . .
    H H5A 0.3327 0.4633 0.2233 0.032 Uiso calc R 1 . .
    C C6 0.3393(2) 0.1622(3) 0.41056(10) 0.0262(5) Uani d . 1 . .
    C C7 0.2192(3) 0.0080(3) 0.46317(13) 0.0396(6) Uani d . 1 . .
    H H7A 0.2445 -0.0645 0.5005 0.048 Uiso calc R 1 A 1
    H H7B 0.1673 -0.0461 0.4211 0.048 Uiso calc R 1 A 1
    C C8A 0.1310(4) 0.1276(5) 0.4737(2) 0.0501(10) Uani d PD 0.711(5) B 1
    H H8AA 0.0885 0.1963 0.4383 0.060 Uiso calc PR 0.711(5) B 1
    C C9A 0.1099(12) 0.1423(10) 0.5274(5) 0.0819(19) Uani d PD 0.711(5) B 1
    H H9AA 0.1507 0.0755 0.5638 0.098 Uiso calc PR 0.711(5) B 1
    H H9AB 0.0534 0.2198 0.5307 0.098 Uiso calc PR 0.711(5) B 1
    C C8B 0.1993(11) 0.0863(13) 0.5186(6) 0.0501(10) Uani d PD 0.289(5) B 2
    H H8BA 0.2630 0.0696 0.5630 0.060 Uiso calc PR 0.289(5) B 2
    C C9B 0.103(3) 0.173(3) 0.5105(16) 0.0819(19) Uani d PD 0.289(5) B 2
    H H9BA 0.0377 0.1924 0.4668 0.098 Uiso calc PR 0.289(5) B 2
    H H9BB 0.0962 0.2199 0.5481 0.098 Uiso calc PR 0.289(5) B 2
    C C10 0.6369(2) 0.3219(2) 0.23255(10) 0.0230(4) Uani d . 1 . .
    C C11 0.6465(2) 0.3015(3) 0.17078(11) 0.0332(5) Uani d . 1 . .
    H H11A 0.7189 0.3452 0.1635 0.040 Uiso calc R 1 . .
    C C12 0.5531(3) 0.2197(3) 0.12094(12) 0.0377(6) Uani d . 1 . .
    H H12A 0.5613 0.2041 0.0797 0.045 Uiso calc R 1 . .
    C C13 0.4457(2) 0.1597(3) 0.13180(11) 0.0350(5) Uani d . 1 . .
    H H13A 0.3798 0.1013 0.0984 0.042 Uiso calc R 1 . .
    C C14 0.4373(2) 0.1868(3) 0.19154(11) 0.0289(5) Uani d . 1 . .
    H H14A 0.3628 0.1476 0.1984 0.035 Uiso calc R 1 . .
    C C15 0.7807(2) 0.3775(2) 0.34392(10) 0.0240(4) Uani d . 1 . .
    C C16 0.9495(2) 0.5766(3) 0.36190(13) 0.0380(6) Uani d D 1 . .
    H H16A 0.9016 0.6715 0.3598 0.046 Uiso calc R 1 C 1
    H H16B 0.9375 0.5515 0.3156 0.046 Uiso calc R 1 C 1
    C C17A 1.0931(6) 0.6027(8) 0.4014(4) 0.0486(15) Uani d P 0.700(9) D 1
    H H17A 1.1296 0.6914 0.3918 0.058 Uiso calc PR 0.700(9) D 1
    C C18A 1.1731(5) 0.5195(7) 0.4466(3) 0.0540(13) Uani d P 0.700(9) D 1
    H H18A 1.1419 0.4294 0.4581 0.065 Uiso calc PR 0.700(9) D 1
    H H18B 1.2645 0.5473 0.4691 0.065 Uiso calc PR 0.700(9) D 1
    C C17B 1.0811(14) 0.6032(17) 0.4263(6) 0.037(3) Uani d PD 0.300(9) D 2
    H H17B 1.0745 0.6469 0.4645 0.044 Uiso calc PR 0.300(9) D 2
    C C18B 1.2000(13) 0.5671(16) 0.4290(7) 0.0540(13) Uani d P 0.300(9) D 2
    H H18C 1.2085 0.5233 0.3912 0.065 Uiso calc PR 0.300(9) D 2
    H H18D 1.2775 0.5847 0.4687 0.065 Uiso calc PR 0.300(9) D 2
    H H6N 0.904(2) 0.452(3) 0.4237(13) 0.027(7) Uiso d . 1 . .
    H H3N 0.404(3) 0.072(3) 0.4936(13) 0.038(8) Uiso d . 1 . .
loop_
    _atom_site_aniso_label
    _atom_site_aniso_U_11
    _atom_site_aniso_U_22
    _atom_site_aniso_U_33
    _atom_site_aniso_U_12
    _atom_site_aniso_U_13
    _atom_site_aniso_U_23
    Pd1 0.01747(9) 0.02785(10) 0.01790(9) -0.00036(7) 0.00594(6) 0.00161(6)
    S1 0.0235(3) 0.0626(4) 0.0191(3) -0.0085(3) 0.0070(2) -0.0001(3)
    S2 0.0197(3) 0.0401(3) 0.0239(3) 0.0029(2) 0.0061(2) 0.0081(2)
    N1 0.0208(9) 0.0246(9) 0.0209(9) 0.0000(7) 0.0067(7) 0.0016(7)
    N2 0.0226(9) 0.0260(9) 0.0244(9) -0.0010(8) 0.0086(7) 0.0030(7)
    N3 0.0307(11) 0.0493(13) 0.0246(10) 0.0025(10) 0.0089(9) 0.0118(9)
    N4 0.0207(9) 0.0228(9) 0.0203(9) -0.0008(7) 0.0071(7) 0.0007(7)
    N5 0.0204(9) 0.0259(10) 0.0247(9) -0.0012(7) 0.0084(7) 0.0003(7)
    N6 0.0257(11) 0.0419(12) 0.0250(11) -0.0068(9) 0.0035(9) -0.0041(9)
    C1 0.0230(11) 0.0212(10) 0.0240(10) -0.0029(9) 0.0082(9) -0.0029(8)
    C2 0.0198(11) 0.0314(12) 0.0317(12) -0.0025(9) 0.0086(9) 0.0007(9)
    C3 0.0205(11) 0.0319(13) 0.0320(12) 0.0035(9) 0.0038(9) 0.0020(10)
    C4 0.0302(12) 0.0273(12) 0.0272(11) 0.0008(10) 0.0064(9) 0.0053(9)
    C5 0.0253(11) 0.0292(12) 0.0253(11) -0.0022(9) 0.0093(9) 0.0022(9)
    C6 0.0241(11) 0.0323(12) 0.0244(11) 0.0032(9) 0.0120(9) 0.0011(9)
    C7 0.0474(16) 0.0395(14) 0.0343(13) -0.0108(12) 0.0188(12) 0.0048(11)
    C8A 0.042(2) 0.068(3) 0.049(2) 0.0008(19) 0.0275(18) 0.005(2)
    C9A 0.133(4) 0.060(5) 0.081(7) 0.006(4) 0.072(5) 0.018(3)
    C8B 0.042(2) 0.068(3) 0.049(2) 0.0008(19) 0.0275(18) 0.005(2)
    C9B 0.133(4) 0.060(5) 0.081(7) 0.006(4) 0.072(5) 0.018(3)
    C10 0.0230(11) 0.0209(10) 0.0247(10) 0.0013(8) 0.0091(9) 0.0024(8)
    C11 0.0315(13) 0.0446(15) 0.0269(12) -0.0040(11) 0.0153(10) 0.0024(10)
    C12 0.0433(15) 0.0479(15) 0.0233(12) -0.0028(12) 0.0148(11) -0.0041(10)
    C13 0.0388(14) 0.0365(14) 0.0238(11) -0.0081(11) 0.0064(10) -0.0074(10)
    C14 0.0263(12) 0.0299(12) 0.0275(11) -0.0055(10) 0.0077(9) -0.0019(9)
    C15 0.0191(10) 0.0245(11) 0.0281(11) 0.0034(9) 0.0094(9) -0.0023(9)
    C16 0.0321(13) 0.0382(14) 0.0427(14) -0.0109(11) 0.0139(11) -0.0101(11)
    C17A 0.033(3) 0.045(3) 0.063(4) -0.013(2) 0.014(3) -0.002(3)
    C18A 0.038(3) 0.059(4) 0.054(3) -0.009(2) 0.0074(19) 0.005(2)
    C17B 0.039(6) 0.035(5) 0.045(7) -0.015(4) 0.026(6) -0.011(5)
    C18B 0.038(3) 0.059(4) 0.054(3) -0.009(2) 0.0074(19) 0.005(2)
_geom_special_details
;
All e.s.d.'s (except the e.s.d. in the dihedral angle between two l.s. planes)
are estimated using the full covariance matrix. The cell e.s.d.'s are taken
into account individually in the estimation of e.s.d.'s in distances, angles
and torsion angles; correlations between e.s.d.'s in cell parameters are only
used when they are defined by crystal symmetry. An approximate (isotropic)
treatment of cell e.s.d.'s is used for estimating e.s.d.'s involving l.s.
planes.
;
loop_
    _geom_bond_atom_site_label_1
    _geom_bond_atom_site_label_2
    _geom_bond_site_symmetry_2
    _geom_bond_distance
    _geom_bond_publ_flag
    Pd1 N1 . 2.0713(17) ?
    Pd1 N4 . 2.0730(17) ?
    Pd1 S1 . 2.2598(6) ?
    Pd1 S2 . 2.2686(6) ?
    S1 C6 . 1.752(2) ?
    S2 C15 . 1.753(2) ?
    N1 C1 . 1.358(3) ?
    N1 C5 . 1.358(3) ?
    N2 C6 . 1.301(3) ?
    N2 C1 . 1.374(3) ?
    N3 C6 . 1.357(3) ?
    N3 C7 . 1.463(3) ?
    N3 H3N . 0.78(3) ?
    N4 C10 . 1.355(3) ?
    N4 C14 . 1.359(3) ?
    N5 C15 . 1.302(3) ?
    N5 C10 . 1.376(3) ?
    N6 C15 . 1.353(3) ?
    N6 C16 . 1.455(3) ?
    N6 H6N . 0.79(2) ?
    C1 C2 . 1.405(3) ?
    C2 C3 . 1.365(3) ?
    C2 H2A . 0.9500 ?
    C3 C4 . 1.389(3) ?
    C3 H3A . 0.9500 ?
    C4 C5 . 1.368(3) ?
    C4 H4A . 0.9500 ?
    C5 H5A . 0.9500 ?
    C7 C8B . 1.487(11) ?
    C7 C8A . 1.519(5) ?
    C7 H7A . 0.9900 ?
    C7 H7B . 0.9900 ?
    C8A C9A . 1.288(7) ?
    C8A H8AA . 0.9500 ?
    C9A H9AA . 0.9500 ?
    C9A H9AB . 0.9500 ?
    C8B C9B . 1.261(17) ?
    C8B H8BA . 0.9500 ?
    C9B H9BA . 0.9500 ?
    C9B H9BB . 0.9500 ?
    C10 C11 . 1.404(3) ?
    C11 C12 . 1.367(3) ?
    C11 H11A . 0.9500 ?
    C12 C13 . 1.392(4) ?
    C12 H12A . 0.9500 ?
    C13 C14 . 1.363(3) ?
    C13 H13A . 0.9500 ?
    C14 H14A . 0.9500 ?
    C16 C17A . 1.471(7) ?
    C16 C17B . 1.572(13) ?
    C16 H16A . 0.9900 ?
    C16 H16B . 0.9900 ?
    C17A C18A . 1.265(9) ?
    C17A H17A . 0.9500 ?
    C18A H18A . 0.9500 ?
    C18A H18B . 0.9500 ?
    C17B C18B . 1.31(2) ?
    C17B H17B . 0.9500 ?
    C18B H18C . 0.9500 ?
    C18B H18D . 0.9500 ?
loop_
    _geom_angle_atom_site_label_1
    _geom_angle_atom_site_label_2
    _geom_angle_atom_site_label_3
    _geom_angle_site_symmetry_1
    _geom_angle_site_symmetry_3
    _geom_angle
    _geom_angle_publ_flag
    N1 Pd1 N4 . . 94.48(7) ?
    N1 Pd1 S1 . . 89.59(5) ?
    N4 Pd1 S1 . . 174.63(5) ?
    N1 Pd1 S2 . . 174.24(5) ?
    N4 Pd1 S2 . . 88.44(5) ?
    S1 Pd1 S2 . . 87.80(2) ?
    C6 S1 Pd1 . . 101.25(7) ?
    C15 S2 Pd1 . . 98.20(7) ?
    C1 N1 C5 . . 118.27(18) ?
    C1 N1 Pd1 . . 125.52(14) ?
    C5 N1 Pd1 . . 115.82(14) ?
    C6 N2 C1 . . 123.98(19) ?
    C6 N3 C7 . . 123.1(2) ?
    C6 N3 H3N . . 116(2) ?
    C7 N3 H3N . . 116(2) ?
    C10 N4 C14 . . 118.47(18) ?
    C10 N4 Pd1 . . 125.27(14) ?
    C14 N4 Pd1 . . 115.87(14) ?
    C15 N5 C10 . . 123.16(18) ?
    C15 N6 C16 . . 124.1(2) ?
    C15 N6 H6N . . 116.6(18) ?
    C16 N6 H6N . . 118.9(18) ?
    N1 C1 N2 . . 124.70(19) ?
    N1 C1 C2 . . 119.55(19) ?
    N2 C1 C2 . . 115.73(19) ?
    C3 C2 C1 . . 121.2(2) ?
    C3 C2 H2A . . 119.4 ?
    C1 C2 H2A . . 119.4 ?
    C2 C3 C4 . . 118.8(2) ?
    C2 C3 H3A . . 120.6 ?
    C4 C3 H3A . . 120.6 ?
    C5 C4 C3 . . 118.3(2) ?
    C5 C4 H4A . . 120.8 ?
    C3 C4 H4A . . 120.8 ?
    N1 C5 C4 . . 123.8(2) ?
    N1 C5 H5A . . 118.1 ?
    C4 C5 H5A . . 118.1 ?
    N2 C6 N3 . . 117.1(2) ?
    N2 C6 S1 . . 129.58(17) ?
    N3 C6 S1 . . 113.29(17) ?
    N3 C7 C8B . . 107.4(4) ?
    N3 C7 C8A . . 112.9(2) ?
    N3 C7 H7A . . 109.0 ?
    C8B C7 H7A . . 74.1 ?
    C8A C7 H7A . . 109.0 ?
    N3 C7 H7B . . 109.0 ?
    C8B C7 H7B . . 140.3 ?
    C8A C7 H7B . . 109.0 ?
    H7A C7 H7B . . 107.8 ?
    C9A C8A C7 . . 124.3(5) ?
    C9A C8A H8AA . . 117.8 ?
    C7 C8A H8AA . . 117.8 ?
    C8A C9A H9AA . . 120.0 ?
    C8A C9A H9AB . . 120.0 ?
    H9AA C9A H9AB . . 120.0 ?
    C9B C8B C7 . . 124.2(18) ?
    C9B C8B H8BA . . 117.9 ?
    C7 C8B H8BA . . 117.9 ?
    C8B C9B H9BA . . 120.0 ?
    C8B C9B H9BB . . 120.0 ?
    H9BA C9B H9BB . . 120.0 ?
    N4 C10 N5 . . 123.65(18) ?
    N4 C10 C11 . . 119.71(19) ?
    N5 C10 C11 . . 116.58(19) ?
    C12 C11 C10 . . 120.9(2) ?
    C12 C11 H11A . . 119.5 ?
    C10 C11 H11A . . 119.5 ?
    C11 C12 C13 . . 118.8(2) ?
    C11 C12 H12A . . 120.6 ?
    C13 C12 H12A . . 120.6 ?
    C14 C13 C12 . . 118.5(2) ?
    C14 C13 H13A . . 120.8 ?
    C12 C13 H13A . . 120.8 ?
    N4 C14 C13 . . 123.6(2) ?
    N4 C14 H14A . . 118.2 ?
    C13 C14 H14A . . 118.2 ?
    N5 C15 N6 . . 117.3(2) ?
    N5 C15 S2 . . 129.22(17) ?
    N6 C15 S2 . . 113.46(16) ?
    N6 C16 C17A . . 117.6(3) ?
    N6 C16 C17B . . 101.3(5) ?
    N6 C16 H16A . . 107.9 ?
    C17A C16 H16A . . 107.9 ?
    C17B C16 H16A . . 100.7 ?
    N6 C16 H16B . . 107.9 ?
    C17A C16 H16B . . 107.9 ?
    C17B C16 H16B . . 130.2 ?
    H16A C16 H16B . . 107.2 ?
    C18A C17A C16 . . 127.0(6) ?
    C18A C17A H17A . . 116.5 ?
    C16 C17A H17A . . 116.5 ?
    C17A C18A H18A . . 120.0 ?
    C17A C18A H18B . . 120.0 ?
    H18A C18A H18B . . 120.0 ?
    C18B C17B C16 . . 122.2(12) ?
    C18B C17B H17B . . 118.9 ?
    C16 C17B H17B . . 118.9 ?
    C17B C18B H18C . . 120.0 ?
    C17B C18B H18D . . 120.0 ?
    H18C C18B H18D . . 120.0 ?
loop_
    _geom_torsion_atom_site_label_1
    _geom_torsion_atom_site_label_2
    _geom_torsion_atom_site_label_3
    _geom_torsion_atom_site_label_4
    _geom_torsion_site_symmetry_1
    _geom_torsion_site_symmetry_2
    _geom_torsion_site_symmetry_3
    _geom_torsion_site_symmetry_4
    _geom_torsion
    _geom_torsion_publ_flag
    N1 Pd1 S1 C6 . . . . 42.71(9) ?
    S2 Pd1 S1 C6 . . . . -142.43(8) ?
    N4 Pd1 S2 C15 . . . . 47.84(9) ?
    S1 Pd1 S2 C15 . . . . -136.00(7) ?
    N4 Pd1 N1 C1 . . . . 143.98(17) ?
    S1 Pd1 N1 C1 . . . . -32.53(17) ?
    N4 Pd1 N1 C5 . . . . -43.35(16) ?
    S1 Pd1 N1 C5 . . . . 140.15(15) ?
    N1 Pd1 N4 C10 . . . . 140.26(17) ?
    S2 Pd1 N4 C10 . . . . -34.78(16) ?
    N1 Pd1 N4 C14 . . . . -47.14(16) ?
    S2 Pd1 N4 C14 . . . . 137.82(15) ?
    C5 N1 C1 N2 . . . . -177.9(2) ?
    Pd1 N1 C1 N2 . . . . -5.4(3) ?
    C5 N1 C1 C2 . . . . 3.2(3) ?
    Pd1 N1 C1 C2 . . . . 175.69(15) ?
    C6 N2 C1 N1 . . . . 35.3(3) ?
    C6 N2 C1 C2 . . . . -145.8(2) ?
    N1 C1 C2 C3 . . . . -3.3(3) ?
    N2 C1 C2 C3 . . . . 177.6(2) ?
    C1 C2 C3 C4 . . . . 1.5(3) ?
    C2 C3 C4 C5 . . . . 0.3(3) ?
    C1 N1 C5 C4 . . . . -1.4(3) ?
    Pd1 N1 C5 C4 . . . . -174.65(18) ?
    C3 C4 C5 N1 . . . . -0.4(4) ?
    C1 N2 C6 N3 . . . . 172.1(2) ?
    C1 N2 C6 S1 . . . . -6.3(3) ?
    C7 N3 C6 N2 . . . . -17.4(3) ?
    C7 N3 C6 S1 . . . . 161.29(19) ?
    Pd1 S1 C6 N2 . . . . -37.2(2) ?
    Pd1 S1 C6 N3 . . . . 144.37(16) ?
    C6 N3 C7 C8B . . . . -106.2(5) ?
    C6 N3 C7 C8A . . . . -63.7(3) ?
    N3 C7 C8A C9A . . . . -112.2(8) ?
    C8B C7 C8A C9A . . . . -22.0(10) ?
    N3 C7 C8B C9B . . . . 113.5(19) ?
    C8A C7 C8B C9B . . . . 8.4(18) ?
    C14 N4 C10 N5 . . . . -179.6(2) ?
    Pd1 N4 C10 N5 . . . . -7.2(3) ?
    C14 N4 C10 C11 . . . . 3.2(3) ?
    Pd1 N4 C10 C11 . . . . 175.61(16) ?
    C15 N5 C10 N4 . . . . 36.3(3) ?
    C15 N5 C10 C11 . . . . -146.4(2) ?
    N4 C10 C11 C12 . . . . -3.8(4) ?
    N5 C10 C11 C12 . . . . 178.9(2) ?
    C10 C11 C12 C13 . . . . 1.7(4) ?
    C11 C12 C13 C14 . . . . 0.8(4) ?
    C10 N4 C14 C13 . . . . -0.7(3) ?
    Pd1 N4 C14 C13 . . . . -173.80(19) ?
    C12 C13 C14 N4 . . . . -1.4(4) ?
    C10 N5 C15 N6 . . . . 176.7(2) ?
    C10 N5 C15 S2 . . . . -0.6(3) ?
    C16 N6 C15 N5 . . . . -0.5(3) ?
    C16 N6 C15 S2 . . . . 177.21(18) ?
    Pd1 S2 C15 N5 . . . . -45.9(2) ?
    Pd1 S2 C15 N6 . . . . 136.77(15) ?
    C15 N6 C16 C17A . . . . -148.5(4) ?
    C15 N6 C16 C17B . . . . -165.4(6) ?
    N6 C16 C17A C18A . . . . 13.5(10) ?
    C17B C16 C17A C18A . . . . 61.2(18) ?
    N6 C16 C17B C18B . . . . 112.2(14) ?
    C17A C16 C17B C18B . . . . -25.9(13) ?
loop_
    _geom_hbond_atom_site_label_D
    _geom_hbond_atom_site_label_H
    _geom_hbond_atom_site_label_A
    _geom_hbond_site_symmetry_A
    _geom_hbond_distance_DH
    _geom_hbond_distance_HA
    _geom_hbond_distance_DA
    _geom_hbond_angle_DHA
    C3 H3A N2 2 0.95 2.64 3.511(3) 152.2
    C14 H14A N5 2_645 0.95 2.57 3.376(3) 142.7
    N3 H3N N3 3_656 0.78(3) 2.84(3) 3.425(4) 133(2)
    C4 H4A S2 2_655 0.95 2.98 3.728(2) 136.4
    C12 H12A S1 4_565 0.95 3.02 3.910(2) 156.3
    C18B H18D S1 3_766 0.95 2.95 3.850(10)
                                         160.2
    C7 H7A S2 3_656 0.99 2.85 3.825(3) 167.3
data_global
_journal_date_recd_electronic     2009-07-13
_journal_date_accepted     2009-07-23
_journal_name_full     'Acta Crystallographica, Section E'
_journal_year     2009
_journal_volume     65
_journal_issue      9
_journal_page_first     m1059
_journal_page_last     m1059
_journal_paper_category     QM
_journal_coeditor_code     IM2129
_publ_contact_author_name     'Svitlana Orysyk'
_publ_contact_author_address
;
Institute of General and Inorganic Chemistry, NAS Ukraine
Kyiv
prosp. Palladina 32/34
03680
Ukraine
;
_publ_contact_author_email     'orysyk@ionc.kiev.ua'
_publ_contact_author_fax     '+380(44)4243070'
_publ_contact_author_phone     '+380(44)4240511'
_publ_section_title
;\
<i>cis</i>-Bis[1-allyl-3-(2-pyridyl-\k<i>N</i>)thioureato-\
\k<i>S</i>]palladium(II)
;
loop_
    _publ_author_name
    _publ_author_footnote
    _publ_author_address
    'Orysyk, Svitlana' .
;
Institute of General and Inorganic Chemistry, NAS Ukraine
Kyiv
Prosp. Palladina 32/34
03680 Ukraine
;
    'Bon, Volodimir' .
;
Institute of General and Inorganic Chemistry, NAS Ukraine
Kyiv
Prosp. Palladina 32/34
03680 Ukraine
;
    'Pekhnyo, Vasily' .
;
Institute of General and Inorganic Chemistry, NAS Ukraine
Kyiv
Prosp. Palladina 32/34
03680 Ukraine
;
