# Supplementary material for: cis-Bis[1-allyl-3-(2-pyrid­yl-κN)thio­ureato-κS]palladium(II)
Source: Acta Crystallogr Sect E Struct Rep Online. 2009 Aug 12;65(Pt 9):m1059. doi: 10.1107/S1600536809029262 (PMC2970023; doi:10.1107/S1600536809029262)
Supplement: Supplementary file 2 [file e-65-m1059-Isup2.hkl]

# 
# h,k,l, Fc-squared, Fo-squared, sigma(Fo-squared) and status flag 
# 
data_I
_shelx_title ' 54 in P2(1)/c               New: P21/c' 
_shelx_refln_list_code          4 
_shelx_F_calc_maximum      323.56 
_exptl_crystal_F_000       991.81 
_reflns_d_resolution_high  0.7990 
 
loop_ 
 _symmetry_equiv_pos_as_xyz 
 'x, y, z' 
 '-x, y+1/2, -z+1/2' 
 '-x, -y, -z' 
 'x, -y-1/2, z-1/2' 
 
_cell_length_a    10.8976 
_cell_length_b     8.9730 
_cell_length_c    21.7984 
_cell_angle_alpha  90.000 
_cell_angle_beta  113.624 
_cell_angle_gamma  90.000 
 
_shelx_F_squared_multiplier     1.000 
 
loop_ 
 _refln_index_h 
 _refln_index_k 
 _refln_index_l 
 _refln_F_squared_calc 
 _refln_F_squared_meas 
 _refln_F_squared_sigma 
 _refln_observed_status 
   1   0   0    43548.43    44838.43    660.69 o 
   2   0   0    12035.38    11272.04    192.95 o 
   3   0   0    39676.52    41101.09    483.04 o 
   4   0   0    41912.21    43412.56    511.18 o 
   5   0   0    40758.65    40917.97    440.05 o 
   6   0   0     8272.90     8108.99     95.58 o 
   7   0   0    14654.71    15163.39    217.89 o 
   8   0   0    11462.77    11224.05    291.12 o 
   9   0   0     6492.67     6261.15    181.95 o 
  10   0   0     2367.38     2401.71     93.11 o 
  11   0   0     2070.74     2103.10     88.83 o 
  12   0   0     1763.01     1662.15     79.20 o 
   1   1   0       48.54       66.41      2.87 o 
   2   1   0     3006.59     3170.65     26.75 o 
   3   1   0     1912.47     1872.58     21.09 o 
   4   1   0       76.58       64.57      5.89 o 
   5   1   0      402.66      405.57      8.55 o 
   6   1   0     1218.97     1174.04     16.82 o 
   7   1   0      481.25      507.48     13.33 o 
   8   1   0       73.87       66.70     10.15 o 
   9   1   0     1030.47     1061.12     38.08 o 
  10   1   0     1724.49     1528.27     88.30 o 
  11   1   0      100.92      102.58     22.48 o 
  12   1   0      186.06      150.71     26.22 o 
   0   2   0    73799.48    71753.84   1084.25 o 
   1   2   0   104690.08   104591.60   1087.96 o 
   2   2   0    37055.59    36928.90    335.66 o 
   3   2   0    22098.17    22583.37    182.79 o 
   4   2   0    41890.86    43000.45    336.74 o 
   5   2   0    23858.43    23621.02    199.80 o 
   6   2   0    10427.04    10569.68    111.39 o 
   7   2   0     9372.72     9601.65    114.56 o 
   8   2   0     7493.29     7394.04    103.35 o 
   9   2   0     7539.39     7345.42    168.03 o 
  10   2   0     4331.01     4320.75     99.54 o 
  11   2   0     1144.54     1201.43     42.66 o 
  12   2   0     2325.17     2373.01    110.77 o 
   1   3   0     1667.56     1676.62     25.77 o 
   2   3   0     4069.58     4195.15     48.35 o 
   3   3   0      161.66      242.84     12.19 o 
   4   3   0      724.59      841.32     12.24 o 
   5   3   0      586.55      564.96      9.43 o 
   6   3   0      539.20      579.64     19.85 o 
   7   3   0      434.28      400.94     27.62 o 
   8   3   0      372.92      371.67     12.89 o 
   9   3   0     1379.28     1414.04     42.17 o 
  10   3   0      585.25      615.99     19.75 o 
  11   3   0        2.82      -10.80     10.80 o 
  12   3   0       32.77       10.70     22.48 o 
   0   4   0    23436.30    22662.26    325.37 o 
   1   4   0    23062.31    22543.13    228.94 o 
   2   4   0    13186.11    13137.95    124.52 o 
   3   4   0    21303.97    21578.40    216.45 o 
   4   4   0    17622.18    17390.27    154.40 o 
   5   4   0    11323.83    11042.38    119.52 o 
   6   4   0     8728.12     8837.66    109.81 o 
   7   4   0     3180.15     3153.64     86.92 o 
   8   4   0     6227.74     6517.96    117.45 o 
   9   4   0     5757.72     5809.49    186.23 o 
  10   4   0     3038.06     3011.77    123.08 o 
  11   4   0     1155.98     1419.19     83.48 o 
   1   5   0     1708.72     1598.41     27.33 o 
   2   5   0       34.24       54.07      7.12 o 
   3   5   0        1.45        3.93      4.20 o 
   4   5   0        4.99       -1.45      3.97 o 
   5   5   0      801.78      893.92     22.24 o 
   6   5   0     2991.93     3125.60     50.37 o 
   7   5   0       51.15       49.58      9.60 o 
   8   5   0        0.20       -0.26     10.95 o 
   9   5   0       36.68       51.37     21.41 o 
  10   5   0      297.54      275.06     40.67 o 
  11   5   0        5.35       -1.07     20.34 o 
   0   6   0     7742.34     7400.44    125.26 o 
   1   6   0     4596.18     4490.62     59.74 o 
   2   6   0     4020.26     3848.15     59.13 o 
   3   6   0     3596.10     3582.93     55.73 o 
   4   6   0    11423.29    11550.28    154.65 o 
   5   6   0     5534.94     5445.98    114.63 o 
   6   6   0     1445.70     1493.93     41.79 o 
   7   6   0     1389.79     1373.64     41.66 o 
   8   6   0     2933.67     2959.44     84.31 o 
   9   6   0     4202.10     4423.48    151.98 o 
  10   6   0     1086.20      980.38     65.29 o 
   1   7   0     1693.23     1674.35     35.70 o 
   2   7   0       92.31      100.11     10.85 o 
   3   7   0      359.74      321.65     16.14 o 
   4   7   0       40.66       39.19     10.25 o 
   5   7   0     1653.60     1744.62     39.59 o 
   6   7   0      687.47      757.80     29.25 o 
   7   7   0        1.59       -8.23      8.23 o 
   8   7   0        1.92        2.15     10.35 o 
   9   7   0        0.78       11.77     17.12 o 
   0   8   0      707.81      729.61     31.70 o 
   1   8   0      980.01      908.40     36.47 o 
   2   8   0      246.59      257.15     16.49 o 
   3   8   0     3100.76     3152.20     64.83 o 
   4   8   0     2475.98     2407.98     68.08 o 
   5   8   0      873.96      896.48     32.89 o 
   6   8   0      410.43      369.20     65.29 o 
   7   8   0      248.70      256.09     18.15 o 
   8   8   0     1028.15     1036.91     61.54 o 
   1   9   0      174.62      199.94     16.57 o 
   2   9   0        1.05       -0.44      8.54 o 
   3   9   0       33.67       45.63     14.13 o 
   4   9   0       92.74       88.55     19.61 o 
   5   9   0      567.20      620.15     58.13 o 
   6   9   0       56.45       38.24     18.99 o 
   7   9   0        7.56       20.90     19.20 o 
   0  10   0      199.51      212.99     40.67 o 
   1  10   0      145.30      143.68     20.64 o 
   2  10   0       26.33       17.91     14.38 o 
   3  10   0       68.16       70.83     17.47 o 
   4  10   0      231.10      204.00     24.45 o 
   5  10   0      188.97      198.82     31.68 o 
   1  11   0       48.58       59.71     33.18 o 
   2  11   0        0.73      -14.98     16.44 o 
 -12   1   1        6.44       -3.06     10.80 o 
 -11   1   1        0.31       -9.08      9.08 o 
 -10   1   1      271.94      248.30     20.83 o 
  -9   1   1       16.77       16.05      9.75 o 
  -8   1   1      546.02      554.42     21.82 o 
  -7   1   1       31.11       20.67      4.82 o 
  -6   1   1        6.87        1.87      3.54 o 
  -5   1   1       94.42       94.17      4.62 o 
  -4   1   1        2.27        3.93      2.48 o 
  -3   1   1     1579.72     1720.09     19.47 o 
  -2   1   1      479.24      478.41      6.53 o 
  -1   1   1     1059.10     1173.58     16.19 o 
   0   1   1       19.11       27.80      1.92 o 
   1   1   1      124.85      112.41      3.43 o 
   2   1   1     9160.18     9600.03     75.43 o 
   3   1   1     1397.56     1280.73     14.03 o 
   4   1   1      759.21      826.10     11.64 o 
   5   1   1      657.60      710.07      9.88 o 
   6   1   1      336.53      353.58      9.47 o 
   7   1   1       50.81       57.89      7.78 o 
   8   1   1      376.90      363.22     18.57 o 
   9   1   1      385.90      372.02     23.61 o 
  10   1   1       49.08       42.96     13.91 o 
  11   1   1        7.22        2.97     11.77 o 
  12   1   1        0.76       -1.36     16.05 o 
 -12   2   1       48.84       36.08     13.10 o 
 -11   2   1      111.36      104.56     15.63 o 
 -10   2   1       48.26       45.99     11.15 o 
  -9   2   1     1177.35     1197.31     33.86 o 
  -8   2   1     2859.92     2958.75     50.67 o 
  -7   2   1      279.11      318.29     11.04 o 
  -6   2   1      616.31      533.91     12.99 o 
  -5   2   1      724.07      765.16     11.38 o 
  -4   2   1     1971.89     2054.43     20.84 o 
  -3   2   1      118.64       56.64      3.07 o 
  -2   2   1     3044.70     3269.16     36.86 o 
  -1   2   1     8592.53     8774.33     78.27 o 
   0   2   1     9821.14    10016.34    125.99 o 
   1   2   1     2965.22     3262.70     36.55 o 
   2   2   1      929.10      894.60     11.33 o 
   3   2   1       35.98       33.75      3.26 o 
   4   2   1     2939.30     3128.55     26.72 o 
   5   2   1     3576.47     3730.59     37.46 o 
   6   2   1      863.58      828.13     16.38 o 
   7   2   1     1199.14     1294.85     25.67 o 
   8   2   1      195.40      159.53     15.29 o 
   9   2   1      849.43      889.88     28.89 o 
  10   2   1      768.76      715.25     30.82 o 
  11   2   1      115.53      114.15     15.84 o 
  12   2   1       27.20       20.18     12.84 o 
 -12   3   1       57.37       53.51     25.69 o 
 -11   3   1      296.72      310.24     29.43 o 
 -10   3   1      355.00      339.23     16.75 o 
  -9   3   1      296.53      245.28     14.46 o 
  -8   3   1      169.37      166.08     10.97 o 
  -7   3   1      266.49      263.93     11.21 o 
  -6   3   1      445.18      411.24     14.10 o 
  -5   3   1      337.12      388.50      9.73 o 
  -4   3   1      127.08       91.31      5.63 o 
  -3   3   1     1183.93     1210.36     18.53 o 
  -2   3   1      134.57      129.58      6.16 o 
  -1   3   1      839.71      739.16     14.16 o 
   0   3   1      651.80      666.51     12.29 o 
   1   3   1    10479.01    10392.66     98.36 o 
   2   3   1     7991.57     8285.17     87.28 o 
   3   3   1     2053.54     2127.30     24.78 o 
   4   3   1     7684.98     7992.67     70.65 o 
   5   3   1       82.57       76.18      5.03 o 
   6   3   1       24.04       29.47      7.21 o 
   7   3   1      456.21      413.02     18.30 o 
   8   3   1      388.47      444.74     23.43 o 
   9   3   1     1513.93     1614.20     57.13 o 
  10   3   1      107.06      104.10     20.80 o 
  11   3   1       42.51       38.17     16.71 o 
 -11   4   1      341.20      290.05     41.74 o 
 -10   4   1     1203.54     1249.02     72.78 o 
  -9   4   1     1594.72     1667.50     81.34 o 
  -8   4   1      506.51      545.21     65.29 o 
  -7   4   1     4781.12     4877.77    111.63 o 
  -6   4   1     3368.47     3392.80     51.40 o 
  -5   4   1     3945.72     3915.74     50.10 o 
  -4   4   1      852.60      786.33     15.81 o 
  -3   4   1      827.46      699.04     15.88 o 
  -2   4   1     3660.09     3689.99     51.62 o 
  -1   4   1      949.20      785.17     16.41 o 
   0   4   1     2392.46     2246.04     31.93 o 
   1   4   1     7985.63     7975.50     88.59 o 
   2   4   1     5859.08     5656.46     58.38 o 
   3   4   1     1205.56     1215.05     18.01 o 
   4   4   1      575.78      536.63     11.57 o 
   5   4   1     1855.75     1815.25     29.63 o 
   6   4   1     5494.72     5493.92     84.86 o 
   7   4   1     4169.29     4197.58     83.02 o 
   8   4   1      641.98      657.98     29.03 o 
   9   4   1      982.64     1131.11     48.42 o 
  10   4   1     1578.64     1607.56     85.62 o 
  11   4   1      490.67      580.09     56.72 o 
 -11   5   1      114.50       82.41     29.97 o 
 -10   5   1      231.74      257.94     37.46 o 
  -9   5   1        1.50       19.27     19.27 o 
  -8   5   1        1.10       -5.83     10.03 o 
  -7   5   1       32.42       38.74     10.25 o 
  -6   5   1     1910.23     2034.24     41.34 o 
  -5   5   1     1095.29     1131.72     27.71 o 
  -4   5   1      166.47      145.63     12.53 o 
  -3   5   1      417.43      398.97     13.40 o 
  -2   5   1     1260.98     1133.70     24.79 o 
  -1   5   1     4640.71     4472.89     56.93 o 
   0   5   1      970.32      924.06     19.62 o 
   1   5   1     1752.63     1677.22     31.13 o 
   2   5   1     6137.97     6216.18     74.04 o 
   3   5   1     5089.95     5037.38     56.77 o 
   4   5   1     1292.74     1294.99     21.68 o 
   5   5   1      828.34      892.48     22.58 o 
   6   5   1     1173.77     1202.23     31.84 o 
   7   5   1      377.65      435.63     33.99 o 
   8   5   1      975.53     1007.13     46.67 o 
   9   5   1     1152.43     1176.85     50.12 o 
  10   5   1      333.76      332.86     42.81 o 
 -10   6   1      842.03      954.69     63.15 o 
  -9   6   1     1246.12     1260.79     68.50 o 
  -8   6   1     1937.62     1974.38     65.06 o 
  -7   6   1     3164.82     3203.50    121.63 o 
  -6   6   1     3764.52     3857.29     66.74 o 
  -5   6   1     3143.66     3186.98     55.31 o 
  -4   6   1     2044.04     2014.74     34.27 o 
  -3   6   1     4146.79     4084.96     62.18 o 
  -2   6   1     5154.38     5002.83     71.89 o 
  -1   6   1     2347.13     2167.85     35.76 o 
   0   6   1     6619.47     6507.30     79.76 o 
   1   6   1     3785.66     3603.11     55.97 o 
   2   6   1     4671.89     4487.27     65.43 o 
   3   6   1     2327.74     2377.33     41.86 o 
   4   6   1      813.22      792.03     20.85 o 
   5   6   1     4458.98     4511.04     66.33 o 
   6   6   1     2817.96     2871.95     56.35 o 
   7   6   1     2138.03     2194.64     49.01 o 
   8   6   1     1390.76     1411.78     60.47 o 
   9   6   1      944.08      987.87     63.15 o 
  10   6   1     1057.21     1093.83     69.57 o 
  -9   7   1       29.88       10.70     16.05 o 
  -8   7   1      255.06      264.63     20.77 o 
  -7   7   1      407.44      436.46     32.59 o 
  -6   7   1      188.62      167.93     18.08 o 
  -5   7   1     1430.23     1529.28     40.78 o 
  -4   7   1      885.08      870.88     29.68 o 
  -3   7   1      678.49      699.95     22.71 o 
  -2   7   1     1458.51     1519.43     39.96 o 
  -1   7   1     1693.96     1648.13     32.06 o 
   0   7   1     1884.05     1833.40     34.33 o 
   1   7   1      211.07      190.42     13.46 o 
   2   7   1     1927.33     1978.46     39.33 o 
   3   7   1     3934.60     4008.08     66.34 o 
   4   7   1      984.65     1055.93     32.93 o 
   5   7   1      354.92      415.03     32.68 o 
   6   7   1     1093.18     1167.29     47.84 o 
   7   7   1     1234.29     1335.95     59.23 o 
   8   7   1      765.56      827.32     40.09 o 
   9   7   1      501.85      481.63     43.88 o 
  -8   8   1     1334.59     1339.74     41.81 o 
  -7   8   1     2347.06     2448.85     92.32 o 
  -6   8   1     2047.98     2077.27     77.99 o 
  -5   8   1     1530.79     1567.81     44.65 o 
  -4   8   1     4935.86     5083.34    102.58 o 
  -3   8   1     3816.35     3822.35     73.85 o 
  -2   8   1     2709.96     2756.53     52.17 o 
  -1   8   1     2438.50     2449.63     48.18 o 
   0   8   1     3566.22     3596.43     55.91 o 
   1   8   1     5477.08     5564.10     84.06 o 
   2   8   1     1492.88     1482.94     41.69 o 
   3   8   1     2060.44     2019.14     49.09 o 
   4   8   1     3601.57     3623.88     71.81 o 
   5   8   1      713.62      818.57     37.66 o 
   6   8   1     1470.87     1596.58     44.97 o 
   7   8   1     1652.39     1588.24     50.23 o 
   8   8   1     1021.67     1085.74     80.27 o 
  -7   9   1      568.22      499.97     43.12 o 
  -6   9   1      331.74      351.55     74.38 o 
  -5   9   1      111.66      111.24     19.24 o 
  -4   9   1      670.79      703.77     46.81 o 
  -3   9   1      772.17      780.08     31.78 o 
  -2   9   1      715.85      698.22     26.55 o 
  -1   9   1     1219.31     1159.72     33.21 o 
   0   9   1     1015.15     1023.15     28.24 o 
   1   9   1      597.02      653.52     29.26 o 
   2   9   1      660.47      780.89     27.33 o 
   3   9   1      542.45      552.25     31.57 o 
   4   9   1      354.45      430.90     29.40 o 
   5   9   1      848.15      958.93     51.80 o 
   6   9   1     1061.50     1216.79     60.32 o 
   7   9   1     1318.16     1586.45     83.48 o 
  -5  10   1      670.92      627.42     37.17 o 
  -4  10   1     1649.07     1590.01     64.98 o 
  -3  10   1     4362.91     4267.55     98.17 o 
  -2  10   1     1247.26     1278.14     69.83 o 
  -1  10   1     1381.07     1352.13     42.40 o 
   0  10   1     1560.53     1565.21     63.56 o 
   1  10   1     1654.08     1711.25     47.35 o 
   2  10   1     2170.43     2207.40     64.04 o 
   3  10   1     2100.16     2107.49     69.10 o 
   4  10   1      836.78      942.24     42.41 o 
   5  10   1      457.34      491.96     43.82 o 
  -2  11   1      514.38      567.91     36.76 o 
  -1  11   1      617.53      623.44     45.41 o 
   0  11   1      393.19      425.58     31.67 o 
   1  11   1      194.94      203.44     29.89 o 
   2  11   1      150.74      189.07     30.24 o 
 -12   0   2        5.33        9.63     18.19 o 
 -11   0   2      778.30      839.10     52.44 o 
 -10   0   2     1090.89     1037.10     55.65 o 
  -9   0   2     3731.39     3359.61    112.38 o 
  -8   0   2      186.74      120.94     19.27 o 
  -7   0   2       53.69       58.91      7.96 o 
  -6   0   2     5630.73     5608.04     68.09 o 
  -5   0   2    13295.45    13745.26    152.82 o 
  -4   0   2     8251.16     8236.67    105.04 o 
  -3   0   2      167.43       99.18      6.95 o 
  -2   0   2     1077.07     1188.29     18.18 o 
  -1   0   2     9749.56     9440.59    153.55 o 
   0   0   2    24225.05    22520.97    393.69 o 
   1   0   2     7659.57     7766.53    111.24 o 
   2   0   2    10272.90    10399.57    175.66 o 
   3   0   2      245.32      216.28      8.15 o 
   4   0   2    10622.76    10759.13    121.83 o 
   5   0   2       42.54       59.29     11.26 o 
   6   0   2      630.98      637.59     15.12 o 
   7   0   2     2633.68     2679.56     63.56 o 
   8   0   2     4306.89     4342.13    133.79 o 
   9   0   2      273.42      328.58     32.11 o 
  10   0   2       32.86       23.55     16.05 o 
  11   0   2       73.90      116.66     24.62 o 
  12   0   2      261.18      198.00     32.11 o 
 -12   1   2     1229.16     1224.64     46.32 o 
 -11   1   2     1352.85     1312.71     46.32 o 
 -10   1   2     2884.73     2769.91     72.13 o 
  -9   1   2     2115.45     2325.80     51.64 o 
  -8   1   2     5297.90     5348.77     78.97 o 
  -7   1   2     6168.34     6221.43     77.38 o 
  -6   1   2     6687.52     6778.90     74.36 o 
  -5   1   2    28870.79    29627.79    376.33 o 
  -4   1   2    33508.62    32647.32    315.28 o 
  -3   1   2    10713.22    11279.41    114.02 o 
  -2   1   2      205.71      276.04      6.54 o 
  -1   1   2    21353.07    21483.42    345.63 o 
   0   1   2    49734.82    51063.32    553.71 o 
   1   1   2    22246.53    22277.20    241.49 o 
   2   1   2     4413.41     4512.14     37.22 o 
   3   1   2    25497.92    24919.86    200.98 o 
   4   1   2    44080.08    45877.58    385.39 o 
   5   1   2    13744.88    13274.42    100.89 o 
   6   1   2    10680.43    10537.08    103.93 o 
   7   1   2    10028.43     9918.62    130.63 o 
   8   1   2    17242.75    17157.03    301.50 o 
   9   1   2    14584.83    13749.32    249.62 o 
  10   1   2     7071.96     6820.06    201.75 o 
  11   1   2     3803.89     3533.60     88.20 o 
 -12   2   2       23.21       12.84     11.28 o 
 -11   2   2      218.93      240.96     28.36 o 
 -10   2   2     3559.65     3594.29     71.39 o 
  -9   2   2      143.85      135.13     16.21 o 
  -8   2   2      106.66       76.91     10.08 o 
  -7   2   2     2777.39     2807.43     41.75 o 
  -6   2   2     5488.80     5334.88     61.42 o 
  -5   2   2     2674.31     2804.53     32.24 o 
  -4   2   2     1816.00     1745.30     20.99 o 
  -3   2   2       46.04       19.92      2.03 o 
  -2   2   2     3910.95     4212.06     50.05 o 
  -1   2   2     9043.51     9228.15     82.21 o 
   0   2   2    15580.44    15687.11    143.09 o 
   1   2   2     9070.18     9197.09    101.47 o 
   2   2   2      103.97      155.46      5.71 o 
   3   2   2    11387.80    11242.18     94.79 o 
   4   2   2     1333.45     1308.43     13.69 o 
   5   2   2       19.22       15.73      2.55 o 
   6   2   2      505.91      464.93     13.62 o 
   7   2   2     3682.09     3679.08     52.87 o 
   8   2   2     1041.89     1117.16     29.66 o 
   9   2   2       29.49       27.94      9.46 o 
  10   2   2        1.37       -1.71      8.91 o 
  11   2   2      210.01      203.64     21.41 o 
 -12   3   2      512.07      432.86     50.30 o 
 -11   3   2      299.71      319.81     17.37 o 
 -10   3   2     1184.62     1161.33     41.86 o 
  -9   3   2     4900.38     4942.32     86.31 o 
  -8   3   2     3620.19     3663.58     58.90 o 
  -7   3   2     1927.95     1998.64     32.46 o 
  -6   3   2     3053.97     3056.91     42.27 o 
  -5   3   2     8656.10     8445.25     85.06 o 
  -4   3   2    21881.45    21933.91    205.15 o 
  -3   3   2     4424.96     4303.31     54.72 o 
  -2   3   2    11588.23    11325.03    117.10 o 
  -1   3   2    14842.96    14457.61    136.48 o 
   0   3   2    31916.64    31530.81    288.51 o 
   1   3   2     5618.10     5570.74     60.88 o 
   2   3   2     9890.62     9932.46    101.86 o 
   3   3   2    18453.21    18759.99    163.71 o 
   4   3   2    22153.99    22605.86    196.38 o 
   5   3   2    16994.74    17045.31    162.32 o 
   6   3   2     6386.03     6243.32     82.02 o 
   7   3   2     7309.67     7561.70    110.54 o 
   8   3   2     5898.10     6003.27    107.72 o 
   9   3   2    12573.54    12503.61    416.34 o 
  10   3   2     4562.95     4680.11    117.28 o 
  11   3   2     2247.25     2340.71    108.10 o 
 -12   4   2       17.71      -19.27     19.27 o 
 -11   4   2      410.94      468.78     50.30 o 
 -10   4   2     1368.28     1349.63     74.92 o 
  -9   4   2      460.58      370.32     39.60 o 
  -8   4   2       15.68       36.52     12.47 o 
  -7   4   2       19.49       59.18     11.93 o 
  -6   4   2     5915.21     6005.31     88.65 o 
  -5   4   2     1472.81     1314.44     28.84 o 
  -4   4   2     1573.67     1667.48     23.04 o 
  -3   4   2     1578.48     1496.47     23.56 o 
  -2   4   2     4383.22     4529.50     61.17 o 
  -1   4   2     3298.79     3236.89     38.61 o 
   0   4   2     1358.28     1260.98     21.67 o 
   1   4   2       98.92      120.08      9.56 o 
   2   4   2     4449.87     4542.84     46.28 o 
   3   4   2     4051.44     3870.46     41.69 o 
   4   4   2     1636.29     1617.95     22.55 o 
   5   4   2     1058.75     1063.82     21.54 o 
   6   4   2       65.84       59.07     13.34 o 
   7   4   2     1792.02     1804.90     47.85 o 
   8   4   2     1137.37     1213.59     48.36 o 
   9   4   2        7.38       16.96     14.32 o 
  10   4   2        0.58        0.00     20.34 o 
  11   4   2      251.19      225.70     28.73 o 
 -11   5   2        9.36      -18.19     18.19 o 
 -10   5   2      773.93      774.88     56.72 o 
  -9   5   2     2860.76     2715.31    108.10 o 
  -8   5   2     1600.33     1863.62     60.95 o 
  -7   5   2      123.99      139.58     14.29 o 
  -6   5   2      694.43      687.00     23.02 o 
  -5   5   2     5333.91     5247.46     79.44 o 
  -4   5   2     4628.91     4395.40     50.57 o 
  -3   5   2     4097.85     4291.60     61.64 o 
  -2   5   2     1957.37     1928.95     41.18 o 
  -1   5   2    12371.01    11939.01    129.65 o 
   0   5   2    10248.71     9799.25    100.57 o 
   1   5   2     5998.31     6104.17     79.65 o 
   2   5   2     8570.84     8516.10     91.38 o 
   3   5   2     7142.65     7237.14     77.09 o 
   4   5   2     6803.18     6736.35     77.40 o 
   5   5   2     9566.33     9490.08    117.91 o 
   6   5   2     3331.62     3335.77     61.00 o 
   7   5   2     2425.62     2599.29     79.56 o 
   8   5   2     5477.11     5321.15    105.13 o 
   9   5   2     2712.81     2883.65    192.65 o 
  10   5   2     2400.70     2408.13    110.24 o 
 -10   6   2      520.97      613.27     52.44 o 
  -9   6   2      701.14      687.29     38.04 o 
  -8   6   2       28.76       16.64     12.33 o 
  -7   6   2       36.96       44.09     10.74 o 
  -6   6   2       48.77       55.36     11.28 o 
  -5   6   2      900.05      934.31     22.92 o 
  -4   6   2      274.58      304.86     18.28 o 
  -3   6   2       25.20       12.55      6.06 o 
  -2   6   2      658.35      622.89     23.12 o 
  -1   6   2     2445.30     2472.56     38.86 o 
   0   6   2      330.84      320.56     13.24 o 
   1   6   2      817.13      861.46     30.94 o 
   2   6   2      120.24      112.78     12.40 o 
   3   6   2     4435.61     4219.72     58.51 o 
   4   6   2     4733.64     4734.71     67.48 o 
   5   6   2      130.12      130.19     12.48 o 
   6   6   2      166.22      126.29     15.76 o 
   7   6   2      395.01      366.58     20.62 o 
   8   6   2      714.42      736.21     29.07 o 
   9   6   2        5.53       -4.28     17.12 o 
  10   6   2       44.12       84.55     27.83 o 
 -10   7   2       87.30      115.59     26.76 o 
  -9   7   2     1116.52     1136.64     59.94 o 
  -8   7   2      950.73      969.53    103.82 o 
  -7   7   2       26.77       47.49     14.06 o 
  -6   7   2        8.41        6.60      6.19 o 
  -5   7   2      172.58      192.75     18.23 o 
  -4   7   2     2396.71     2348.53     51.73 o 
  -3   7   2     1321.83     1292.57     31.39 o 
  -2   7   2      925.43      939.91     26.09 o 
  -1   7   2     2061.85     2036.63     36.61 o 
   0   7   2     3345.70     3143.24     48.60 o 
   1   7   2     4472.34     4298.92     74.32 o 
   2   7   2      357.85      340.67     16.43 o 
   3   7   2     1859.11     1818.32     34.48 o 
   4   7   2     3839.95     3895.91     54.33 o 
   5   7   2     2131.38     2101.23     44.99 o 
   6   7   2     2156.04     2105.64     53.40 o 
   7   7   2      442.18      480.06     26.05 o 
   8   7   2     1032.78     1089.90     71.71 o 
   9   7   2     1330.81     1270.42     70.64 o 
  -9   8   2       27.07       13.75     13.07 o 
  -8   8   2       52.99       23.06     19.29 o 
  -7   8   2        0.40       -1.62     14.40 o 
  -6   8   2      431.23      476.88     44.34 o 
  -5   8   2       17.09       15.83     10.51 o 
  -4   8   2        3.91       11.14      9.90 o 
  -3   8   2       10.65        3.56      7.63 o 
  -2   8   2      446.57      445.87     20.53 o 
  -1   8   2     1195.59     1162.41     28.13 o 
   0   8   2      145.05      187.93     16.35 o 
   1   8   2      123.01      128.56     17.97 o 
   2   8   2        2.00        5.38      7.04 o 
   3   8   2     1718.78     1694.26     44.07 o 
   4   8   2      158.70      150.80     16.53 o 
   5   8   2        0.41        5.33     11.45 o 
   6   8   2       83.58       61.47     10.73 o 
   7   8   2      199.43      166.26     25.15 o 
   8   8   2       61.33       36.50     22.48 o 
  -7   9   2        8.72        9.52     17.48 o 
  -6   9   2        4.24        2.02     12.57 o 
  -5   9   2        0.59        3.62     12.33 o 
  -4   9   2      495.25      565.33     33.13 o 
  -3   9   2       12.12       19.07     10.94 o 
  -2   9   2      100.02       64.81     17.17 o 
  -1   9   2      249.77      260.97     20.70 o 
   0   9   2     1400.21     1397.84     40.46 o 
   1   9   2      184.35      162.93     15.29 o 
   2   9   2       17.04       16.32      9.65 o 
   3   9   2      264.78      244.57     23.15 o 
   4   9   2      414.49      414.32     37.32 o 
   5   9   2      926.42      811.32     49.46 o 
   6   9   2       56.17       44.84     21.48 o 
   7   9   2      307.40      252.82     34.20 o 
  -6  10   2       84.19      118.72     27.12 o 
  -5  10   2        3.33       -5.88     12.98 o 
  -4  10   2        3.60        9.78     14.00 o 
  -3  10   2       40.84       48.83     15.85 o 
  -2  10   2       13.45        0.66     11.10 o 
  -1  10   2       48.05       63.49     16.88 o 
   0  10   2       48.55       49.50     15.37 o 
   1  10   2       74.89       71.47     16.42 o 
   2  10   2       20.66       17.71     14.25 o 
   3  10   2       41.36       26.58     14.45 o 
   4  10   2       55.98       32.68     19.29 o 
   5  10   2       79.21       82.99     25.28 o 
  -2  11   2       94.18      104.76     20.66 o 
  -1  11   2       60.45       46.53     23.01 o 
   0  11   2       91.72       64.42     21.74 o 
   1  11   2        0.60      -15.08     15.08 o 
 -12   1   3       67.21       70.00     15.68 o 
 -11   1   3       94.11       80.80     15.50 o 
 -10   1   3       51.18       49.53     13.56 o 
  -9   1   3       15.48       29.18     12.43 o 
  -8   1   3       30.00       25.09      7.18 o 
  -7   1   3      756.87      774.71     20.10 o 
  -6   1   3       17.84       22.05      5.47 o 
  -5   1   3      299.96      276.89     10.46 o 
  -4   1   3      140.32      135.57      6.60 o 
  -3   1   3     1632.38     1677.29     19.77 o 
  -2   1   3       82.09       80.13      3.60 o 
  -1   1   3     5036.61     5232.84     50.05 o 
   0   1   3    11623.84    11473.84    117.56 o 
   1   1   3      842.05      837.51     20.38 o 
   2   1   3      902.99     1006.76     11.42 o 
   3   1   3       98.64       81.98      5.22 o 
   4   1   3     2110.20     2337.74     26.42 o 
   5   1   3      583.02      581.64      9.77 o 
   6   1   3        4.68        2.29      3.70 o 
   7   1   3      226.81      269.94     13.81 o 
   8   1   3        4.96       11.61      9.75 o 
   9   1   3       64.27       82.79     16.05 o 
  10   1   3      737.57      661.68     31.84 o 
  11   1   3       61.79       84.09     16.26 o 
 -12   2   3      169.97      154.55     18.99 o 
 -11   2   3        1.95        2.14     10.03 o 
 -10   2   3      287.89      288.11     18.32 o 
  -9   2   3      289.64      285.30     16.97 o 
  -8   2   3        5.15        2.97      5.62 o 
  -7   2   3       25.35       22.24      5.85 o 
  -6   2   3      287.98      284.03     17.49 o 
  -5   2   3     2002.14     2172.18     31.05 o 
  -4   2   3     1496.31     1521.02     17.63 o 
  -3   2   3    14903.08    15280.50    140.52 o 
  -2   2   3     2420.95     2565.41     25.02 o 
  -1   2   3      591.74      572.50      8.76 o 
   0   2   3    23731.21    25559.02    233.19 o 
   1   2   3      510.93      450.61      8.28 o 
   2   2   3       45.47       36.56      3.44 o 
   3   2   3       34.03       48.59      3.96 o 
   4   2   3      156.94      167.03      4.67 o 
   5   2   3       13.55        8.05      3.10 o 
   6   2   3        9.46       -0.71      4.19 o 
   7   2   3      378.18      362.69     26.10 o 
   8   2   3      118.47      123.95     10.67 o 
   9   2   3       27.61       29.65     11.24 o 
  10   2   3      108.98       92.18     14.06 o 
  11   2   3      226.14      179.40     17.81 o 
 -12   3   3      467.34      486.24     22.07 o 
 -11   3   3      207.58      180.39     20.55 o 
 -10   3   3      419.19      412.47     25.38 o 
  -9   3   3       39.38       59.28     17.56 o 
  -8   3   3      119.19      120.90      9.77 o 
  -7   3   3      518.57      572.88     19.34 o 
  -6   3   3      466.43      496.91     11.12 o 
  -5   3   3     3034.34     3216.80     35.49 o 
  -4   3   3      484.93      384.60      8.72 o 
  -3   3   3     3291.64     3320.11     44.18 o 
  -2   3   3     7968.73     7708.75     83.45 o 
  -1   3   3     1659.10     1666.17     23.52 o 
   0   3   3     9156.13     9156.17     77.83 o 
   1   3   3     2924.24     3093.48     35.17 o 
   2   3   3     6174.94     6144.77     63.08 o 
   3   3   3     8702.79     9044.34     97.04 o 
   4   3   3     2284.63     2530.97     29.70 o 
   5   3   3     2476.66     2473.77     32.68 o 
   6   3   3     1799.11     1781.10     33.52 o 
   7   3   3        7.89       12.02      7.59 o 
   8   3   3      141.50      187.04     24.28 o 
   9   3   3     1793.42     1731.16     60.54 o 
  10   3   3      769.82      869.14     44.57 o 
  11   3   3      654.19      636.82     56.72 o 
 -12   4   3      201.20      242.95     42.81 o 
 -11   4   3        2.52      -12.84     16.05 o 
 -10   4   3       98.61       86.69     25.69 o 
  -9   4   3        3.93      -12.84     12.84 o 
  -8   4   3       99.34       95.75     13.49 o 
  -7   4   3      339.26      279.10     17.40 o 
  -6   4   3      171.74      170.30     13.41 o 
  -5   4   3      211.77      249.33     10.24 o 
  -4   4   3       20.73       22.67      4.75 o 
  -3   4   3      122.23      132.03      6.33 o 
  -2   4   3       33.53       47.22      5.40 o 
  -1   4   3       87.69       60.04      5.15 o 
   0   4   3      270.97      294.01     10.10 o 
   1   4   3     1562.97     1782.82     22.11 o 
   2   4   3        2.30        6.84      3.59 o 
   3   4   3       52.43       71.58      5.32 o 
   4   4   3      880.93      923.05     16.12 o 
   5   4   3        7.20        0.06      5.49 o 
   6   4   3      133.29      138.31     11.27 o 
   7   4   3       60.97       57.63     10.34 o 
   8   4   3      294.17      329.80     27.62 o 
   9   4   3      314.64      359.49     31.00 o 
  10   4   3        7.05        6.93     20.87 o 
 -11   5   3      628.77      712.81     56.72 o 
 -10   5   3      997.70     1086.34     66.36 o 
  -9   5   3      201.59      196.93     31.04 o 
  -8   5   3      792.40      866.46     39.30 o 
  -7   5   3      319.18      322.55     20.02 o 
  -6   5   3     1801.68     1866.10     38.97 o 
  -5   5   3     2124.81     2018.86     39.21 o 
  -4   5   3     2681.46     2837.45     35.22 o 
  -3   5   3     3254.92     3124.28     48.78 o 
  -2   5   3     3520.07     3506.43     52.97 o 
  -1   5   3     6947.02     6993.21     75.35 o 
   0   5   3     2508.73     2402.48     35.71 o 
   1   5   3     3611.75     3449.14     43.39 o 
   2   5   3    12295.16    12409.84    113.84 o 
   3   5   3     6255.05     6191.68     68.06 o 
   4   5   3     5059.70     4964.85     57.50 o 
   5   5   3     3109.95     3139.23     57.36 o 
   6   5   3     1791.81     1803.06     41.32 o 
   7   5   3     2186.83     2264.68     49.24 o 
   8   5   3      387.37      440.99     27.13 o 
   9   5   3     1947.15     1990.96     69.43 o 
  10   5   3     1990.36     2026.04    100.61 o 
 -11   6   3       69.41       56.72     25.69 o 
 -10   6   3       20.65       19.27     18.19 o 
  -9   6   3      386.08      393.86     38.53 o 
  -8   6   3        4.34        2.81     11.01 o 
  -7   6   3       31.39       18.10      8.52 o 
  -6   6   3      852.95      859.90     23.01 o 
  -5   6   3       43.91       57.45     14.59 o 
  -4   6   3      302.78      309.24     25.59 o 
  -3   6   3      205.15      231.60     13.20 o 
  -2   6   3      470.88      489.40     17.51 o 
  -1   6   3      185.17      223.79     11.39 o 
   0   6   3      449.37      473.92     15.18 o 
   1   6   3      563.64      598.37     17.17 o 
   2   6   3        1.57       -1.51      4.38 o 
   3   6   3      781.50      785.07     17.11 o 
   4   6   3        0.59       -4.18      5.67 o 
   5   6   3       44.27       32.83     10.66 o 
   6   6   3      347.25      356.10     19.57 o 
   7   6   3       25.35       20.60      9.86 o 
   8   6   3       95.05      109.73     17.58 o 
   9   6   3       85.28      116.33     49.77 o 
 -10   7   3      825.18      971.82     57.80 o 
  -9   7   3      856.56      987.87     54.58 o 
  -8   7   3      604.37      654.92     68.50 o 
  -7   7   3     1911.83     1938.06     46.47 o 
  -6   7   3      992.51     1020.94     24.82 o 
  -5   7   3     1610.78     1648.91     44.80 o 
  -4   7   3     1264.33     1274.93     36.31 o 
  -3   7   3     3557.07     3500.22     59.68 o 
  -2   7   3     2892.42     2854.05     50.82 o 
  -1   7   3     2592.42     2550.13     45.72 o 
   0   7   3     3754.05     3610.07     58.22 o 
   1   7   3     4559.34     4559.77     72.92 o 
   2   7   3     5001.44     4923.81     62.61 o 
   3   7   3     3216.07     3222.17     50.27 o 
   4   7   3     4066.41     4101.48     62.07 o 
   5   7   3     2644.73     2492.07     56.85 o 
   6   7   3     4278.19     4545.86     80.50 o 
   7   7   3     1958.57     2021.31     48.92 o 
   8   7   3     1699.32     1772.70     52.60 o 
   9   7   3     1427.27     1440.60     77.06 o 
  -9   8   3      160.50      152.70     20.10 o 
  -8   8   3      112.65      127.61     13.73 o 
  -7   8   3       18.76       -1.28     14.25 o 
  -6   8   3        0.90       -6.92      9.55 o 
  -5   8   3      388.31      399.75     23.94 o 
  -4   8   3      323.98      291.96     20.52 o 
  -3   8   3      142.81      136.00     13.37 o 
  -2   8   3       54.92       53.63     11.52 o 
  -1   8   3      144.24      146.31     13.25 o 
   0   8   3      118.24      106.11     12.05 o 
   1   8   3        0.86       -2.08      6.81 o 
   2   8   3      102.57      107.41     11.32 o 
   3   8   3       85.27       93.40     14.12 o 
   4   8   3       11.23       19.70     12.65 o 
   5   8   3       26.18       20.71      7.39 o 
   6   8   3      644.87      647.14     30.14 o 
   7   8   3      336.07      332.39     25.54 o 
   8   8   3        3.64       12.67     13.06 o 
  -7   9   3     1887.44     2019.38     80.28 o 
  -6   9   3      426.73      508.51     33.18 o 
  -5   9   3      129.51      123.20     23.94 o 
  -4   9   3     3946.37     4013.97     91.68 o 
  -3   9   3     2563.72     2625.68     68.89 o 
  -2   9   3      979.16     1073.55     35.82 o 
  -1   9   3      810.29      838.48     31.82 o 
   0   9   3     2566.71     2545.60     57.78 o 
   1   9   3     3506.57     3592.07     63.97 o 
   2   9   3     1692.52     1780.54     41.98 o 
   3   9   3     3071.90     3104.91     75.86 o 
   4   9   3     1569.84     1569.30     94.18 o 
   5   9   3     1827.10     1872.60    105.96 o 
   6   9   3     2298.63     2458.99    113.45 o 
  -6  10   3      101.16       63.44     18.88 o 
  -5  10   3        0.10       -2.39     13.04 o 
  -4  10   3       31.05       24.36     16.26 o 
  -3  10   3      954.78      900.23     41.78 o 
  -2  10   3       56.62       64.22     14.83 o 
  -1  10   3       18.14        8.22     10.87 o 
   0  10   3      107.23       94.92     18.52 o 
   1  10   3        0.67       -2.52     11.90 o 
   2  10   3       14.16       35.67     18.53 o 
   3  10   3        2.46        4.38     13.32 o 
   4  10   3        0.08       -9.84     15.68 o 
  -2  11   3      918.66      872.91     71.29 o 
  -1  11   3      798.48      851.84     43.22 o 
   0  11   3     1088.37     1175.03     47.98 o 
   1  11   3     1105.06     1105.01     57.04 o 
 -13   0   4       26.47        0.00     18.19 o 
 -12   0   4        0.02        9.63     16.05 o 
 -11   0   4       59.32       59.94     20.34 o 
 -10   0   4      367.28      371.39     35.32 o 
  -9   0   4      111.77      117.73     21.41 o 
  -8   0   4      229.89      287.40     20.72 o 
  -7   0   4       60.69       75.38      7.76 o 
  -6   0   4      179.16      250.94     11.79 o 
  -5   0   4     1122.70      989.01     19.42 o 
  -4   0   4     1359.59     1261.59     31.28 o 
  -3   0   4     1511.41     1392.55     20.23 o 
  -2   0   4     5953.54     6325.21     65.65 o 
  -1   0   4     1769.78     1743.82     47.89 o 
   0   0   4     7349.73     6984.29    130.94 o 
   1   0   4    19237.96    19578.26    257.98 o 
   2   0   4     2710.77     2735.85     36.49 o 
   3   0   4    14314.54    14832.13    206.98 o 
   4   0   4    12475.80    12645.38    159.76 o 
   5   0   4     6136.97     6004.98     75.16 o 
   6   0   4     1490.03     1680.09     37.07 o 
   7   0   4     3440.35     3419.11     78.33 o 
   8   0   4     3959.82     3592.94    117.73 o 
   9   0   4     3129.28     3097.40    109.17 o 
  10   0   4     1239.46     1276.85     65.29 o 
  11   0   4      637.27      690.33     49.23 o 
 -13   1   4      243.17      204.63     23.13 o 
 -12   1   4      417.07      370.49     26.67 o 
 -11   1   4     2987.45     2991.64     77.77 o 
 -10   1   4     7512.30     7528.99    261.15 o 
  -9   1   4     1749.52     1768.89     37.58 o 
  -8   1   4      430.32      428.27     16.82 o 
  -7   1   4     3242.08     3223.31     51.96 o 
  -6   1   4     8072.96     7761.98     82.85 o 
  -5   1   4     8292.53     8002.10     93.25 o 
  -4   1   4     5171.38     5321.91     62.45 o 
  -3   1   4    13366.57    12824.15    159.23 o 
  -2   1   4      376.72      305.83      8.38 o 
  -1   1   4    11484.58    11497.05    107.21 o 
   0   1   4     6640.41     6743.05     58.25 o 
   1   1   4     1290.39     1529.58     16.09 o 
   2   1   4     6583.16     6339.68     54.71 o 
   3   1   4    16107.99    16128.74    145.37 o 
   4   1   4    16495.94    17063.31    134.95 o 
   5   1   4     1288.34     1247.12     23.97 o 
   6   1   4      280.57      297.11     10.76 o 
   7   1   4     5245.94     5451.94    163.49 o 
   8   1   4     3287.69     3183.22     85.09 o 
   9   1   4     1831.87     1859.78     55.00 o 
  10   1   4     1427.54     1338.19     46.17 o 
  11   1   4     1249.79     1111.14     43.27 o 
 -12   2   4       16.39        4.71     13.91 o 
 -11   2   4       77.13       67.66     12.50 o 
 -10   2   4       37.91       32.18     10.22 o 
  -9   2   4      757.93      798.89     23.37 o 
  -8   2   4      552.14      586.15     18.62 o 
  -7   2   4       52.60       57.84      6.67 o 
  -6   2   4      255.93      329.89     12.55 o 
  -5   2   4      406.22      388.65      8.37 o 
  -4   2   4     6673.32     6742.91     76.76 o 
  -3   2   4      126.35      196.54      6.26 o 
  -2   2   4     3291.12     3309.45     31.01 o 
  -1   2   4    43195.92    43936.76    473.93 o 
   0   2   4    16920.98    16823.24    160.45 o 
   1   2   4       36.16       15.30      2.89 o 
   2   2   4      353.99      314.50      7.95 o 
   3   2   4     7037.95     7080.29     67.61 o 
   4   2   4    15608.26    15787.63    124.27 o 
   5   2   4     4223.17     4215.31     40.56 o 
   6   2   4     2673.55     2606.19     40.26 o 
   7   2   4     1053.74     1075.80     25.77 o 
   8   2   4     3937.57     4052.35     65.87 o 
   9   2   4     3313.71     3348.93     78.69 o 
  10   2   4      654.55      630.01     82.95 o 
  11   2   4      717.52      690.25     34.25 o 
 -12   3   4      228.16      219.27     17.15 o 
 -11   3   4     1489.06     1479.92     66.53 o 
 -10   3   4     3798.11     3512.33     69.14 o 
  -9   3   4     1451.07     1535.89     38.51 o 
  -8   3   4       87.00       83.10      8.84 o 
  -7   3   4     2722.96     2777.17     62.81 o 
  -6   3   4     8407.39     8328.31     95.48 o 
  -5   3   4     9054.75     8873.59     85.17 o 
  -4   3   4     1368.10     1315.85     15.73 o 
  -3   3   4      269.64      218.63      7.28 o 
  -2   3   4    15639.92    15773.44    145.01 o 
  -1   3   4     4427.49     4272.59     37.42 o 
   0   3   4     5407.60     5351.80     55.61 o 
   1   3   4     1621.79     1427.51     20.11 o 
   2   3   4     3028.94     3136.99     39.05 o 
   3   3   4     7782.73     8062.69     76.17 o 
   4   3   4     3444.93     3320.55     36.90 o 
   5   3   4      255.88      293.08     11.44 o 
   6   3   4     2056.66     2130.46     37.87 o 
   7   3   4     2947.51     2849.63     54.53 o 
   8   3   4     2730.28     2783.66     64.05 o 
   9   3   4      608.62      523.30     46.02 o 
  10   3   4       88.03       71.71     25.69 o 
  11   3   4     1919.42     1980.02    100.61 o 
 -12   4   4       59.89       70.64     26.76 o 
 -11   4   4      278.41      300.75     40.67 o 
 -10   4   4        3.92       -3.21     17.12 o 
  -9   4   4     1066.75     1040.31     59.94 o 
  -8   4   4      995.21     1102.06     40.48 o 
  -7   4   4      746.99      631.92     31.57 o 
  -6   4   4       18.37       23.08     11.77 o 
  -5   4   4     4648.69     4791.46     58.09 o 
  -4   4   4      374.38      362.29     11.00 o 
  -3   4   4        4.61       24.29      4.68 o 
  -2   4   4      248.02      277.77     11.85 o 
  -1   4   4     3333.96     3330.41     43.80 o 
   0   4   4     4754.85     4506.82     42.71 o 
   1   4   4      662.49      616.56     11.65 o 
   2   4   4      168.42      167.52      8.90 o 
   3   4   4     1266.24     1220.35     18.88 o 
   4   4   4     4819.67     4815.37     51.22 o 
   5   4   4     3306.15     3311.74     51.83 o 
   6   4   4      987.10      964.71     24.95 o 
   7   4   4      350.71      323.39     20.28 o 
   8   4   4     2533.22     2530.42     65.02 o 
   9   4   4     3306.84     3344.57     77.68 o 
  10   4   4      781.27      892.63     46.92 o 
 -11   5   4      256.02      288.98     40.67 o 
 -10   5   4     1121.18     1033.89     64.22 o 
  -9   5   4     1353.00     1393.51     70.64 o 
  -8   5   4      405.26      386.77     24.94 o 
  -7   5   4      481.82      557.46     63.15 o 
  -6   5   4     3722.14     3619.75     61.20 o 
  -5   5   4     1148.38     1158.60     22.49 o 
  -4   5   4      808.20      842.51     15.99 o 
  -3   5   4     1147.11     1073.44     26.97 o 
  -2   5   4     5028.14     4931.47     60.37 o 
  -1   5   4    11636.00    11538.40    126.97 o 
   0   5   4      559.75      534.47     13.66 o 
   1   5   4      118.14      103.37      5.37 o 
   2   5   4      900.01      980.60     19.61 o 
   3   5   4     4678.36     4752.69     55.41 o 
   4   5   4     1049.39     1025.74     24.20 o 
   5   5   4       43.76       46.69      9.27 o 
   6   5   4      635.89      624.75     23.58 o 
   7   5   4     1956.75     1927.50     45.21 o 
   8   5   4      738.35      767.02     40.36 o 
   9   5   4       11.22       22.11     15.50 o 
  10   5   4      286.87      280.41     41.74 o 
 -11   6   4       80.01       86.69     27.83 o 
 -10   6   4       15.86      -14.98     14.98 o 
  -9   6   4      424.64      442.03     39.60 o 
  -8   6   4       31.72        1.07     10.03 o 
  -7   6   4        9.26        1.16     14.98 o 
  -6   6   4       13.15       11.41      6.17 o 
  -5   6   4      640.74      657.35     18.11 o 
  -4   6   4     1278.26     1337.83     30.39 o 
  -3   6   4        8.18        0.97      5.94 o 
  -2   6   4      105.72      108.20     14.37 o 
  -1   6   4       28.36       27.00      6.01 o 
   0   6   4     1240.88     1146.59     22.49 o 
   1   6   4      277.83      275.29     11.66 o 
   2   6   4      478.10      491.79     13.95 o 
   3   6   4      520.02      475.22     13.79 o 
   4   6   4        2.25       -6.16      6.16 o 
   5   6   4     2082.90     2132.75     46.17 o 
   6   6   4      183.11      146.24     14.74 o 
   7   6   4      343.44      353.53     21.23 o 
   8   6   4      625.80      594.86     35.62 o 
   9   6   4     1594.58     1689.45     65.37 o 
 -10   7   4      163.41      181.95     28.90 o 
  -9   7   4       90.17       78.19     20.34 o 
  -8   7   4      246.99      244.66     21.59 o 
  -7   7   4      338.51      331.00     16.61 o 
  -6   7   4      179.38      156.23     22.21 o 
  -5   7   4      387.43      383.67     24.66 o 
  -4   7   4      154.23      175.91     14.76 o 
  -3   7   4       26.61       25.94      8.90 o 
  -2   7   4     1323.15     1287.56     47.43 o 
  -1   7   4     1918.10     1950.30     38.75 o 
   0   7   4     1299.86     1371.31     29.42 o 
   1   7   4       61.12       53.67      7.89 o 
   2   7   4       85.88       87.22      8.93 o 
   3   7   4     1768.94     1828.92     29.19 o 
   4   7   4       26.64       20.09      8.03 o 
   5   7   4        3.57       -0.17      7.51 o 
   6   7   4      441.05      423.22     22.18 o 
   7   7   4      779.21      766.66     33.26 o 
   8   7   4      324.88      335.90     31.27 o 
  -9   8   4      265.39      240.22     44.42 o 
  -8   8   4        7.03       -8.56     24.62 o 
  -7   8   4        3.53        2.84     12.73 o 
  -6   8   4        3.07       -6.65     10.21 o 
  -5   8   4      502.20      517.90     30.46 o 
  -4   8   4      367.44      367.90     25.85 o 
  -3   8   4       80.25       85.11     13.44 o 
  -2   8   4        4.21       -2.74      8.10 o 
  -1   8   4       59.75       46.47     11.48 o 
   0   8   4      870.63      836.64     25.74 o 
   1   8   4      370.21      349.44     18.02 o 
   2   8   4      135.05      116.86     12.00 o 
   3   8   4       32.87       28.11     10.14 o 
   4   8   4      481.21      489.64     26.53 o 
   5   8   4      220.66      232.81     16.16 o 
   6   8   4        0.61       -8.40      8.40 o 
   7   8   4       20.28       27.57     13.45 o 
  -8   9   4       33.84       99.54     39.60 o 
  -7   9   4        0.13       -4.75     16.15 o 
  -6   9   4       95.85      111.90     19.79 o 
  -5   9   4       16.55       -3.71     11.29 o 
  -4   9   4        2.02       16.09     12.51 o 
  -3   9   4       68.03       49.60     16.53 o 
  -2   9   4       46.97       40.93     12.15 o 
  -1   9   4      492.07      444.22     22.18 o 
   0   9   4       23.06       29.39     11.21 o 
   1   9   4        7.84       10.51     10.01 o 
   2   9   4      255.48      291.04     20.42 o 
   3   9   4      156.75      104.47     32.64 o 
   4   9   4       25.78       18.89     16.97 o 
   5   9   4       76.31       81.74     22.63 o 
   6   9   4       18.35        7.56     17.74 o 
  -6  10   4       13.66        9.49     15.23 o 
  -5  10   4      228.74      197.79     25.15 o 
  -4  10   4      206.98      188.01     23.98 o 
  -3  10   4       46.69       31.49     14.49 o 
  -2  10   4      351.57      318.33     24.02 o 
  -1  10   4       92.83       84.91     17.90 o 
   0  10   4      278.06      282.08     25.34 o 
   1  10   4       16.28        0.93     12.52 o 
   2  10   4       13.41        1.74     31.04 o 
   3  10   4       12.59       -7.49     19.27 o 
   4  10   4       48.97       20.42     20.04 o 
  -2  11   4        0.11       -8.93     11.40 o 
  -1  11   4       11.75      -10.62     12.55 o 
   0  11   4       53.59       53.38     17.69 o 
 -13   1   5        3.71        0.10     12.33 o 
 -12   1   5      355.23      304.01     24.94 o 
 -11   1   5       24.73       22.35     14.98 o 
 -10   1   5       96.07       99.48     13.97 o 
  -9   1   5      152.84      151.38     12.52 o 
  -8   1   5      115.86       88.15     10.40 o 
  -7   1   5      148.81      136.15     10.94 o 
  -6   1   5       36.28       36.61      3.23 o 
  -5   1   5     1525.89     1735.31     29.19 o 
  -4   1   5     3222.58     3424.91     31.05 o 
  -3   1   5        7.45        9.76      2.33 o 
  -2   1   5     5802.48     6078.35     48.33 o 
  -1   1   5    10988.36    10902.91     99.54 o 
   0   1   5     4294.52     4432.09     40.58 o 
   1   1   5      772.46      872.31     10.86 o 
   2   1   5      837.45      814.78     12.84 o 
   3   1   5      709.37      805.74     12.23 o 
   4   1   5     1331.57     1465.72     16.86 o 
   5   1   5      604.45      688.63     14.11 o 
   6   1   5       53.77       60.83      6.62 o 
   7   1   5        2.66       -1.50      8.68 o 
   8   1   5        0.50       -1.85      8.22 o 
   9   1   5       92.49      130.01     16.71 o 
  10   1   5       24.89       12.81     11.57 o 
  11   1   5       29.51       29.97     13.62 o 
 -13   2   5       43.31       31.70     25.69 o 
 -12   2   5      126.56      113.72     17.74 o 
 -11   2   5      188.19      201.55     17.62 o 
 -10   2   5      385.51      343.28     20.41 o 
  -9   2   5      397.66      347.51     21.32 o 
  -8   2   5     1673.53     1633.23     30.39 o 
  -7   2   5     1200.02     1209.72     26.96 o 
  -6   2   5     2570.79     2721.44     34.61 o 
  -5   2   5       46.87       74.21      4.83 o 
  -4   2   5      659.87      858.21     13.12 o 
  -3   2   5     3270.24     3433.61     34.98 o 
  -2   2   5      939.33     1055.51     14.60 o 
  -1   2   5     2580.92     2547.57     27.84 o 
   0   2   5      952.20     1101.52     14.19 o 
   1   2   5      577.72      494.78      9.37 o 
   2   2   5       13.56       11.31      2.87 o 
   3   2   5       88.90       69.60      4.85 o 
   4   2   5       33.39       26.49      3.18 o 
   5   2   5      854.64      825.34     12.85 o 
   6   2   5     1873.81     2021.64     34.22 o 
   7   2   5      556.87      565.57     18.64 o 
   8   2   5        5.17       12.12      8.25 o 
   9   2   5      260.28      243.18     18.96 o 
  10   2   5      643.96      623.51     46.56 o 
  11   2   5      327.57      307.54     24.08 o 
 -12   3   5      737.72      679.65     28.01 o 
 -11   3   5      626.57      722.49     28.52 o 
 -10   3   5      165.83      182.06     30.25 o 
  -9   3   5       56.06       49.37      8.67 o 
  -8   3   5     1465.64     1468.89     31.51 o 
  -7   3   5      231.82      218.39     10.74 o 
  -6   3   5      190.28      197.66      8.22 o 
  -5   3   5     4966.17     5265.67     51.16 o 
  -4   3   5     1964.89     2054.55     21.88 o 
  -3   3   5       98.94      116.74      3.89 o 
  -2   3   5      113.02      144.05      4.57 o 
  -1   3   5     1896.49     1841.01     20.90 o 
   0   3   5     6770.49     7153.04     72.37 o 
   1   3   5      255.01      372.83      8.95 o 
   2   3   5       43.48       37.53      4.06 o 
   3   3   5      595.90      687.77     12.08 o 
   4   3   5      265.48      241.17      9.34 o 
   5   3   5        7.23       -1.84      4.37 o 
   6   3   5      317.48      308.67     24.87 o 
   7   3   5       10.45       24.34      8.66 o 
   8   3   5      160.73      150.50     19.33 o 
   9   3   5      127.72      148.74     23.07 o 
  10   3   5      248.39      194.79     36.39 o 
 -12   4   5      198.02      267.57     43.88 o 
 -11   4   5      116.43       54.58     24.62 o 
 -10   4   5      104.69       67.43     24.62 o 
  -9   4   5     1708.25     1791.31     71.17 o 
  -8   4   5      917.35      918.36     36.33 o 
  -7   4   5     1637.00     1586.20     58.33 o 
  -6   4   5      312.24      328.12     20.27 o 
  -5   4   5     1371.65     1341.74     24.84 o 
  -4   4   5     1586.81     1566.28     24.84 o 
  -3   4   5      541.85      516.28     14.40 o 
  -2   4   5     7471.94     7441.09     77.41 o 
  -1   4   5     4632.12     4952.66     43.98 o 
   0   4   5      104.24       90.72      5.18 o 
   1   4   5      392.83      588.08     12.87 o 
   2   4   5      229.25      194.33      8.10 o 
   3   4   5      856.03      819.47     15.25 o 
   4   4   5     3179.35     3182.38     41.15 o 
   5   4   5      925.21      899.19     23.40 o 
   6   4   5     2109.88     2137.21     40.40 o 
   7   4   5      152.32      167.33     15.48 o 
   8   4   5     1079.24     1206.86     41.37 o 
   9   4   5     1362.70     1346.68     45.88 o 
  10   4   5      530.11      586.59     60.47 o 
 -11   5   5      296.41      232.25     37.46 o 
 -10   5   5     1294.63     1420.26     74.92 o 
  -9   5   5      931.92      950.41     55.65 o 
  -8   5   5      171.03      178.52     18.87 o 
  -7   5   5     1099.06     1072.25     38.40 o 
  -6   5   5     1574.35     1626.86     40.35 o 
  -5   5   5      609.17      642.80     16.95 o 
  -4   5   5     1486.28     1473.65     33.16 o 
  -3   5   5      743.56      671.86     18.01 o 
  -2   5   5     1754.38     1716.05     26.57 o 
  -1   5   5      554.39      495.08     12.41 o 
   0   5   5     2307.76     2409.23     26.67 o 
   1   5   5      401.88      333.40      9.30 o 
   2   5   5      559.95      540.40     13.53 o 
   3   5   5       49.82       49.85      6.06 o 
   4   5   5      914.44      920.79     23.19 o 
   5   5   5     1352.84     1337.95     47.12 o 
   6   5   5        1.20       -4.61      7.03 o 
   7   5   5      248.20      232.30     20.60 o 
   8   5   5       26.49       11.89     23.01 o 
   9   5   5      169.59      154.78     24.94 o 
 -11   6   5      348.55      318.94     40.67 o 
 -10   6   5      251.88      206.56     32.11 o 
  -9   6   5      356.09      375.67     35.32 o 
  -8   6   5     1520.41     1493.43     48.76 o 
  -7   6   5      988.54      960.63     37.70 o 
  -6   6   5     1961.93     1898.55     39.27 o 
  -5   6   5     1349.26     1276.54     48.76 o 
  -4   6   5     1320.70     1251.69     32.52 o 
  -3   6   5     2503.48     2509.81     57.57 o 
  -2   6   5     1755.00     1746.11     30.42 o 
  -1   6   5     3582.55     3535.26     43.60 o 
   0   6   5     1011.90     1010.38     21.01 o 
   1   6   5     1148.67     1119.90     18.11 o 
   2   6   5     1775.74     1701.83     27.29 o 
   3   6   5     1136.49     1158.51     23.64 o 
   4   6   5      460.03      466.49     37.08 o 
   5   6   5     1434.79     1503.60     79.67 o 
   6   6   5     2128.93     2131.17     57.24 o 
   7   6   5     1385.70     1412.05     46.59 o 
   8   6   5      656.25      657.98     35.51 o 
   9   6   5      997.28      984.92     56.19 o 
 -10   7   5     1006.13      936.69     46.03 o 
  -9   7   5     1169.69     1209.91     47.64 o 
  -8   7   5      748.88      800.09     30.01 o 
  -7   7   5      501.17      542.12     19.59 o 
  -6   7   5      255.38      214.63     20.89 o 
  -5   7   5     1185.76     1239.59     41.59 o 
  -4   7   5      707.74      635.18     29.66 o 
  -3   7   5     2477.60     2487.24     52.24 o 
  -2   7   5      194.64      195.03     16.22 o 
  -1   7   5      485.38      507.33     15.44 o 
   0   7   5      981.64      936.13     21.97 o 
   1   7   5      844.57      805.24     20.25 o 
   2   7   5      405.38      452.86     16.11 o 
   3   7   5      934.52      868.12     20.46 o 
   4   7   5     1174.91     1127.42     35.99 o 
   5   7   5      300.55      309.00     18.81 o 
   6   7   5      356.53      294.01     22.77 o 
   7   7   5       18.91       17.49     11.25 o 
   8   7   5      350.46      414.55     77.06 o 
  -9   8   5       59.52       42.57     12.03 o 
  -8   8   5      966.99      892.62     80.27 o 
  -7   8   5     1530.89     1505.12     78.53 o 
  -6   8   5      830.07      796.62     57.44 o 
  -5   8   5      476.21      472.52     29.34 o 
  -4   8   5     1926.73     1935.88     55.93 o 
  -3   8   5     2253.94     2277.90     52.10 o 
  -2   8   5      843.17      814.19     26.39 o 
  -1   8   5      939.46      918.64     27.90 o 
   0   8   5     1170.01     1115.64     34.15 o 
   1   8   5     2684.17     2657.60     45.90 o 
   2   8   5     2356.35     2379.50     40.35 o 
   3   8   5      839.67      846.91     32.06 o 
   4   8   5      149.90      171.43     12.61 o 
   5   8   5     1188.56     1298.34     38.52 o 
   6   8   5     1497.67     1497.22     45.10 o 
   7   8   5     1366.89     1311.13     43.99 o 
  -8   9   5     1270.07     1379.59    100.61 o 
  -7   9   5      744.43      798.78     41.23 o 
  -6   9   5      200.36      208.84     30.05 o 
  -5   9   5        2.99        2.30     11.88 o 
  -4   9   5     1074.47     1036.93     42.18 o 
  -3   9   5     1038.94     1016.81     35.23 o 
  -2   9   5      523.18      495.97     25.52 o 
  -1   9   5      144.08      146.07     16.46 o 
   0   9   5      665.22      672.59     33.04 o 
   1   9   5      883.92      834.16     31.62 o 
   2   9   5       89.51       82.78     19.68 o 
   3   9   5      225.61      192.02     29.97 o 
   4   9   5      688.11      586.28     42.71 o 
   5   9   5      822.04      766.59     73.31 o 
   6   9   5      258.79      230.92     44.95 o 
  -6  10   5       68.84       57.63     18.40 o 
  -5  10   5      546.45      505.32     34.75 o 
  -4  10   5     1259.45     1242.60     49.36 o 
  -3  10   5      826.91      788.67     34.62 o 
  -2  10   5      294.25      284.29     23.36 o 
  -1  10   5      155.73      143.31     20.68 o 
   0  10   5     2170.46     2260.10     64.67 o 
   1  10   5      837.16      848.70     46.16 o 
   2  10   5      845.26      933.61     49.46 o 
   3  10   5      747.36      936.50     74.92 o 
   4  10   5      739.18      805.92     73.85 o 
  -2  11   5      224.49      217.21     31.76 o 
  -1  11   5      165.42      185.79     24.67 o 
   0  11   5      279.64      277.88     34.43 o 
 -13   0   6      524.75      410.99     42.81 o 
 -12   0   6      978.79     1066.00     63.15 o 
 -11   0   6     8001.65     8111.67    233.32 o 
 -10   0   6     7173.21     6843.38    198.00 o 
  -9   0   6      912.89      997.50     51.37 o 
  -8   0   6     4904.12     4904.28    104.72 o 
  -7   0   6    10927.58    11086.96    181.52 o 
  -6   0   6     8843.63     8931.08    115.91 o 
  -5   0   6     1287.72     1077.96     19.14 o 
  -4   0   6     3267.15     2853.29     38.17 o 
  -3   0   6    14994.26    15900.69    159.97 o 
  -2   0   6    12473.52    12486.50    126.87 o 
  -1   0   6    36574.49    35510.07    422.41 o 
   0   0   6     3839.45     3775.80     62.17 o 
   1   0   6      154.34      107.41      7.74 o 
   2   0   6     7021.51     6435.62     78.65 o 
   3   0   6    16383.04    16853.09    190.56 o 
   4   0   6    10211.48    10648.64    157.12 o 
   5   0   6     1071.57     1061.02     28.95 o 
   6   0   6     3451.21     3374.05     77.55 o 
   7   0   6     4067.33     4154.82     93.44 o 
   8   0   6     1564.20     1679.27     71.71 o 
   9   0   6      893.15      760.97     47.09 o 
  10   0   6      682.55      651.80     46.02 o 
 -13   1   6      349.06      285.28     26.20 o 
 -12   1   6     1569.44     1495.15     52.07 o 
 -11   1   6     1814.09     1864.79     57.71 o 
 -10   1   6     1549.63     1457.65     35.87 o 
  -9   1   6      434.15      471.26     19.12 o 
  -8   1   6      307.31      273.23     20.51 o 
  -7   1   6     4543.79     4229.14     51.97 o 
  -6   1   6     1871.53     1913.80     25.33 o 
  -5   1   6      220.35      212.68      5.98 o 
  -4   1   6       47.04      104.92      4.15 o 
  -3   1   6     2345.18     2512.03     21.18 o 
  -2   1   6    12447.44    13204.76    100.07 o 
  -1   1   6      112.08      110.94      4.74 o 
   0   1   6      570.35      534.43     10.22 o 
   1   1   6     2718.53     2805.97     28.74 o 
   2   1   6     2168.18     2208.11     22.59 o 
   3   1   6      641.15      669.00     11.06 o 
   4   1   6      135.92      203.48      6.98 o 
   5   1   6      655.48      698.24     16.04 o 
   6   1   6      839.04      829.14     18.43 o 
   7   1   6        0.73       -3.88      6.85 o 
   8   1   6     1117.57     1008.18     37.48 o 
   9   1   6      290.85      340.59     23.90 o 
  10   1   6       32.58       22.37     11.57 o 
 -13   2   6     1286.99     1269.92     48.57 o 
 -12   2   6     1192.49     1202.42     39.16 o 
 -11   2   6     3526.21     3514.77     72.82 o 
 -10   2   6     7537.78     7440.90    108.13 o 
  -9   2   6     3075.77     3123.26     54.67 o 
  -8   2   6     1174.72     1168.75     25.01 o 
  -7   2   6     4252.43     4413.47     60.47 o 
  -6   2   6    11115.12    10983.46    128.37 o 
  -5   2   6     8334.27     7766.34     72.06 o 
  -4   2   6     1507.11     1343.44     15.13 o 
  -3   2   6     3761.32     3745.01     36.30 o 
  -2   2   6     9072.52     8503.34     65.83 o 
  -1   2   6    12222.33    12024.26    114.95 o 
   0   2   6     8550.85     8726.03     81.20 o 
   1   2   6     1430.16     1266.29     19.06 o 
   2   2   6     4105.70     3707.54     40.04 o 
   3   2   6    14857.04    14627.60    132.85 o 
   4   2   6     7580.74     7766.19     65.68 o 
   5   2   6      791.12      803.07     16.88 o 
   6   2   6     1363.77     1413.48     27.55 o 
   7   2   6     4057.91     4272.37     67.63 o 
   8   2   6     4331.45     4385.40    143.90 o 
   9   2   6      554.84      445.27     23.26 o 
  10   2   6      247.54      295.22     19.55 o 
 -12   3   6      552.65      586.47     40.88 o 
 -11   3   6     1976.64     2072.30    100.20 o 
 -10   3   6     1904.89     2067.62     61.09 o 
  -9   3   6       20.15       10.34      6.72 o 
  -8   3   6      892.00      884.83     21.52 o 
  -7   3   6     2609.31     2510.94     44.26 o 
  -6   3   6     2380.19     2245.15     31.63 o 
  -5   3   6      280.03      333.25      8.77 o 
  -4   3   6       16.27        8.68      2.59 o 
  -3   3   6    12739.95    13408.35    101.02 o 
  -2   3   6     2047.43     2009.97     21.36 o 
  -1   3   6      169.53      190.21      6.38 o 
   0   3   6       30.54       29.07      3.42 o 
   1   3   6      157.89      199.33      8.57 o 
   2   3   6     4347.51     4405.29     46.23 o 
   3   3   6      212.25      229.42      9.14 o 
   4   3   6        2.96        1.17      3.77 o 
   5   3   6       19.36       14.62      5.70 o 
   6   3   6      336.05      364.03     21.43 o 
   7   3   6      109.92      101.11     12.83 o 
   8   3   6      522.63      546.07     35.52 o 
   9   3   6      254.57      245.09     37.46 o 
  10   3   6       37.45       35.32     24.62 o 
 -12   4   6      588.19      688.19     61.01 o 
 -11   4   6     1702.18     1831.25     92.04 o 
 -10   4   6     3381.87     3160.54    122.01 o 
  -9   4   6     2344.77     2277.91     56.09 o 
  -8   4   6     1196.25     1146.85     24.17 o 
  -7   4   6     1870.02     1839.59     32.55 o 
  -6   4   6     4445.77     4403.44     80.66 o 
  -5   4   6     7732.09     7355.36     85.31 o 
  -4   4   6     1289.82     1287.77     18.96 o 
  -3   4   6       94.28      138.74      7.39 o 
  -2   4   6     4344.47     4170.94     38.29 o 
  -1   4   6    12547.14    12636.35    101.94 o 
   0   4   6     2065.60     2031.25     32.80 o 
   1   4   6      163.86      102.36      6.38 o 
   2   4   6     4845.51     4784.18     54.39 o 
   3   4   6     6926.55     6670.73     73.03 o 
   4   4   6     1958.57     1985.62     30.28 o 
   5   4   6      406.74      367.24     16.71 o 
   6   4   6     1980.45     2081.53     45.76 o 
   7   4   6     3592.98     3572.29     67.61 o 
   8   4   6     1491.95     1450.16     95.63 o 
   9   4   6      590.49      573.39     31.51 o 
  10   4   6      236.41      178.20     37.46 o 
 -12   5   6      579.74      507.31     52.44 o 
 -11   5   6      979.07     1057.44     67.43 o 
 -10   5   6      394.33      422.76     42.81 o 
  -9   5   6       27.78       48.66     20.34 o 
  -8   5   6      207.49      221.70     17.44 o 
  -7   5   6     3186.84     3115.94     58.05 o 
  -6   5   6     1448.92     1444.42     33.65 o 
  -5   5   6      133.41      170.24      9.10 o 
  -4   5   6      269.88      249.34     13.80 o 
  -3   5   6     1125.29     1087.42     22.41 o 
  -2   5   6      988.97      971.66     17.68 o 
  -1   5   6      191.18      190.93      5.99 o 
   0   5   6       61.74       67.37      4.67 o 
   1   5   6     1632.17     1660.47     25.80 o 
   2   5   6      407.43      390.47     12.03 o 
   3   5   6        4.37        1.54      4.97 o 
   4   5   6       42.31       36.84      8.52 o 
   5   5   6      532.98      523.91     23.33 o 
   6   5   6      354.60      362.56     20.12 o 
   7   5   6      888.53      850.45     35.08 o 
   8   5   6       40.71       59.09     17.97 o 
   9   5   6      569.25      516.63     38.17 o 
 -11   6   6      743.08      680.70     53.51 o 
 -10   6   6      868.52      856.23     54.58 o 
  -9   6   6      883.89      900.92     38.40 o 
  -8   6   6      252.25      244.42     23.12 o 
  -7   6   6     1658.75     1571.41     41.66 o 
  -6   6   6     3378.76     3319.94     57.13 o 
  -5   6   6      655.82      616.51     45.67 o 
  -4   6   6      144.83      156.07     15.75 o 
  -3   6   6      240.63      234.46     12.21 o 
  -2   6   6     1964.92     1897.10     28.61 o 
  -1   6   6     2065.32     1961.03     32.46 o 
   0   6   6      280.51      321.96     12.54 o 
   1   6   6      493.54      511.18     13.65 o 
   2   6   6     1696.67     1604.30     27.46 o 
   3   6   6     1285.04     1347.85     27.27 o 
   4   6   6       59.57       60.68     10.30 o 
   5   6   6      347.96      352.25     19.64 o 
   6   6   6     1349.21     1404.34     38.73 o 
   7   6   6     1788.25     1738.02     53.18 o 
   8   6   6      221.11      187.30     46.02 o 
 -10   7   6       20.42       10.56     13.38 o 
  -9   7   6        1.09       -0.07     10.86 o 
  -8   7   6      708.24      688.23     26.97 o 
  -7   7   6      520.15      510.07     34.92 o 
  -6   7   6      124.60      132.39     17.92 o 
  -5   7   6       11.73        7.47      9.58 o 
  -4   7   6      145.81      162.96     15.07 o 
  -3   7   6     1051.05     1044.29     31.64 o 
  -2   7   6      322.52      317.72     14.04 o 
  -1   7   6        6.57       -5.19      5.19 o 
   0   7   6      137.40      133.66     10.13 o 
   1   7   6       97.40       90.05      9.48 o 
   2   7   6      301.12      306.85     16.61 o 
   3   7   6      366.34      386.27     17.11 o 
   4   7   6      922.08      821.85     27.19 o 
   5   7   6       14.96        5.87      8.18 o 
   6   7   6      186.56      161.89     18.17 o 
   7   7   6       82.40      148.92     38.53 o 
   8   7   6       20.39      -10.70     14.06 o 
  -9   8   6      177.72      111.31     40.67 o 
  -8   8   6       55.87       25.39     20.87 o 
  -7   8   6      194.83      210.03     23.33 o 
  -6   8   6      295.62      273.60     24.61 o 
  -5   8   6     1005.15      914.58     38.52 o 
  -4   8   6      591.72      554.42     38.34 o 
  -3   8   6       62.40       71.99     11.31 o 
  -2   8   6       79.43       85.74     12.56 o 
  -1   8   6      322.44      336.24     20.51 o 
   0   8   6      278.49      242.34     16.07 o 
   1   8   6       21.23       10.44      7.56 o 
   2   8   6      121.09      133.92     12.54 o 
   3   8   6     1036.61     1083.96     36.83 o 
   4   8   6       13.83        7.43      7.85 o 
   5   8   6      132.20      138.66     24.33 o 
   6   8   6      107.99      128.48     16.82 o 
   7   8   6      533.53      534.51     34.36 o 
  -8   9   6       34.56       14.98     33.18 o 
  -7   9   6      280.21      276.59     27.60 o 
  -6   9   6       39.08       18.12     14.25 o 
  -5   9   6      193.51      194.73     26.73 o 
  -4   9   6       89.49       89.07     22.00 o 
  -3   9   6      184.87      211.89     17.76 o 
  -2   9   6      419.06      379.50     24.45 o 
  -1   9   6       24.35       13.01     10.50 o 
   0   9   6      160.10      174.70     18.61 o 
   1   9   6      273.26      258.14     27.20 o 
   2   9   6      221.68      275.69     31.40 o 
   3   9   6       12.93      -18.17     22.48 o 
   4   9   6       14.28       18.98     14.36 o 
   5   9   6       87.06       80.57     19.54 o 
  -6  10   6       92.16       96.29     20.68 o 
  -5  10   6       79.57       65.39     15.66 o 
  -4  10   6        0.00       -3.52     10.96 o 
  -3  10   6        1.65        4.56     11.68 o 
  -2  10   6       37.65       17.89     15.54 o 
  -1  10   6       24.52       34.27     14.29 o 
   0  10   6       20.62       32.97     14.73 o 
   1  10   6      207.00      205.42     22.82 o 
   2  10   6        0.08       19.27     24.62 o 
   3  10   6       41.43       62.08     32.11 o 
 -13   1   7       73.17       47.09     15.89 o 
 -12   1   7       77.64       53.67     26.22 o 
 -11   1   7      337.28      313.00     21.14 o 
 -10   1   7      100.64      110.35     17.64 o 
  -9   1   7        0.34       -0.59      8.79 o 
  -8   1   7       25.14       11.56      7.32 o 
  -7   1   7        1.12        2.30      3.82 o 
  -6   1   7     1555.75     1682.78     20.29 o 
  -5   1   7      657.49      798.24     12.23 o 
  -4   1   7        9.14       10.60      3.29 o 
  -3   1   7      276.66      300.56      5.76 o 
  -2   1   7      180.55      268.05      6.32 o 
  -1   1   7      579.65      674.01     15.65 o 
   0   1   7      276.34      296.59      7.37 o 
   1   1   7      145.44      163.50      7.35 o 
   2   1   7     3034.10     3232.97     31.95 o 
   3   1   7      249.52      297.25      7.64 o 
   4   1   7      156.63      158.63      9.09 o 
   5   1   7      322.36      323.22     10.78 o 
   6   1   7       13.62       10.63      5.78 o 
   7   1   7       56.82       78.17     11.15 o 
   8   1   7      108.84      110.91     29.97 o 
   9   1   7        0.11        3.38     12.84 o 
  10   1   7       36.90       26.47     12.33 o 
 -13   2   7       13.52       10.04     17.66 o 
 -12   2   7      944.55     1005.13     43.93 o 
 -11   2   7      980.59      959.13     34.01 o 
 -10   2   7      383.24      443.89     20.13 o 
  -9   2   7       13.91        3.83      6.56 o 
  -8   2   7     1387.38     1403.30     31.93 o 
  -7   2   7      955.12      940.24     21.56 o 
  -6   2   7      608.31      606.52     11.38 o 
  -5   2   7      224.00      158.25      5.35 o 
  -4   2   7     4069.48     4262.56     37.07 o 
  -3   2   7     1287.16     1223.34     14.68 o 
  -2   2   7     1003.91      944.78     11.48 o 
  -1   2   7     1799.74     1826.67     18.14 o 
   0   2   7      593.78      588.82     12.35 o 
   1   2   7      685.43      678.60     13.58 o 
   2   2   7      842.31      794.18     15.25 o 
   3   2   7     1595.29     1570.10     20.84 o 
   4   2   7       89.06       81.67      7.60 o 
   5   2   7      504.73      480.55     13.32 o 
   6   2   7      508.11      491.42     15.60 o 
   7   2   7      571.97      657.80     23.16 o 
   8   2   7       29.55       16.23      9.21 o 
   9   2   7      298.02      251.32     48.70 o 
  10   2   7      374.31      376.74     43.88 o 
 -12   3   7       53.07       49.80     14.06 o 
 -11   3   7       12.40        7.71     11.05 o 
 -10   3   7        1.03       -4.52      8.42 o 
  -9   3   7        5.35       -0.75      6.95 o 
  -8   3   7      257.94      286.92     14.25 o 
  -7   3   7      572.34      542.55     15.91 o 
  -6   3   7        7.76        4.18      3.64 o 
  -5   3   7      199.31      233.01      6.62 o 
  -4   3   7        0.22       -1.62      2.44 o 
  -3   3   7       17.86       15.54      2.91 o 
  -2   3   7     3299.51     3535.20     37.46 o 
  -1   3   7     1752.25     1952.69     24.44 o 
   0   3   7      773.93      881.25     14.71 o 
   1   3   7     2348.34     2470.71     49.55 o 
   2   3   7      219.64      224.64      7.69 o 
   3   3   7     1119.51     1223.09     21.39 o 
   4   3   7       98.98      119.99      8.02 o 
   5   3   7        2.05       -5.16      5.33 o 
   6   3   7     1467.18     1564.65     44.00 o 
   7   3   7      176.52      157.72     17.71 o 
   8   3   7       18.86       48.50     14.19 o 
   9   3   7       28.36        8.56     19.27 o 
  10   3   7       61.59       23.55     23.55 o 
 -12   4   7     1282.84     1395.65     83.48 o 
 -11   4   7      813.73      808.06     59.94 o 
 -10   4   7     1051.13     1162.31     33.30 o 
  -9   4   7     1362.83     1439.69     33.84 o 
  -8   4   7     2161.34     2156.88     39.68 o 
  -7   4   7     2272.76     2220.46     44.65 o 
  -6   4   7     2444.01     2427.94     32.78 o 
  -5   4   7     8921.84     8608.96     81.14 o 
  -4   4   7     1280.36     1206.74     16.41 o 
  -3   4   7     1513.75     1448.40     18.64 o 
  -2   4   7      234.12      183.76      5.99 o 
  -1   4   7    11271.62    11682.06    107.01 o 
   0   4   7     8886.34     8825.11     86.77 o 
   1   4   7       62.74       31.36      4.88 o 
   2   4   7     1051.21     1009.17     18.62 o 
   3   4   7      954.32      940.86     19.30 o 
   4   4   7     2556.90     2588.52     45.15 o 
   5   4   7      408.32      397.78     16.86 o 
   6   4   7     1548.76     1597.23     78.48 o 
   7   4   7      369.17      401.54     22.15 o 
   8   4   7      817.95      845.37     35.83 o 
   9   4   7      192.97      227.68     23.36 o 
 -12   5   7      126.99      113.45     31.04 o 
 -11   5   7        8.48       17.12     20.34 o 
 -10   5   7        5.01      -13.91     13.91 o 
  -9   5   7       83.18       85.59     28.90 o 
  -8   5   7      853.51      760.56     29.27 o 
  -7   5   7        4.98       -6.67      6.67 o 
  -6   5   7      160.06      143.45     14.99 o 
  -5   5   7        4.43        6.17      4.58 o 
  -4   5   7       85.23       89.78      7.64 o 
  -3   5   7      998.94      937.70     26.08 o 
  -2   5   7       91.46       91.02      4.65 o 
  -1   5   7     1003.06     1086.98     16.04 o 
   0   5   7       29.69       31.44      5.06 o 
   1   5   7      700.13      662.00     15.43 o 
   2   5   7     1266.64     1381.57     27.35 o 
   3   5   7      570.43      585.06     17.07 o 
   4   5   7       35.28       30.43      7.47 o 
   5   5   7     1233.76     1207.55     39.86 o 
   6   5   7      573.29      518.06     27.78 o 
   7   5   7       95.92      103.55     16.88 o 
   8   5   7      592.37      535.85     37.48 o 
   9   5   7       91.61       65.21     20.72 o 
 -11   6   7     1174.34     1182.66     68.50 o 
 -10   6   7     1839.58     1779.35     63.44 o 
  -9   6   7     2077.78     2101.14     54.90 o 
  -8   6   7     3080.80     3113.04     67.59 o 
  -7   6   7     2092.19     2170.67     54.46 o 
  -6   6   7     4149.85     3887.47     70.43 o 
  -5   6   7     3833.96     3754.57     70.04 o 
  -4   6   7     4330.81     4267.24     75.90 o 
  -3   6   7     3758.00     3626.78     49.01 o 
  -2   6   7     3585.69     3587.37     48.60 o 
  -1   6   7     3728.74     3800.10     55.28 o 
   0   6   7     2021.11     1938.63     27.23 o 
   1   6   7     3391.85     3233.93     44.48 o 
   2   6   7     1194.39     1272.46     23.81 o 
   3   6   7     1091.34     1132.21     27.36 o 
   4   6   7     2027.37     2036.87     45.32 o 
   5   6   7      774.21      826.90     32.29 o 
   6   6   7      830.64      896.19     36.21 o 
   7   6   7      441.28      411.56     27.86 o 
   8   6   7      454.70      461.35     49.77 o 
 -10   7   7        9.01       -2.17     12.11 o 
  -9   7   7       73.16       58.66     14.68 o 
  -8   7   7      160.92      157.35     27.00 o 
  -7   7   7      101.87       76.72     24.62 o 
  -6   7   7        0.85       12.66     11.09 o 
  -5   7   7      274.22      231.55     20.81 o 
  -4   7   7      963.61      979.28     28.05 o 
  -3   7   7        6.49       -0.39      6.09 o 
  -2   7   7      202.57      197.14     12.71 o 
  -1   7   7        2.34       -5.57      5.57 o 
   0   7   7      197.48      182.46     12.43 o 
   1   7   7      469.43      495.91     16.77 o 
   2   7   7     2181.82     2218.30     37.45 o 
   3   7   7      318.84      317.69     15.86 o 
   4   7   7      101.64      105.96     12.85 o 
   5   7   7      291.31      295.86     19.66 o 
   6   7   7      701.75      690.43     51.44 o 
   7   7   7      461.46      512.85     48.16 o 
  -9   8   7     1355.36     1405.28     98.47 o 
  -8   8   7     2322.92     2385.67     84.27 o 
  -7   8   7     3544.95     3587.58    106.32 o 
  -6   8   7     2088.19     2027.03     74.90 o 
  -5   8   7     1118.53     1059.90     41.21 o 
  -4   8   7     4488.21     4706.43     86.18 o 
  -3   8   7     4076.10     4088.24     69.23 o 
  -2   8   7     2193.91     2111.25     45.00 o 
  -1   8   7     1125.62     1148.83     31.30 o 
   0   8   7     3230.39     3397.47     59.84 o 
   1   8   7     2508.18     2544.47     73.46 o 
   2   8   7     1085.68     1105.77     31.84 o 
   3   8   7     1174.61     1311.02     35.22 o 
   4   8   7      343.42      433.07     26.58 o 
   5   8   7     1785.69     1786.19     50.93 o 
   6   8   7      522.31      518.71     36.92 o 
  -8   9   7        7.17       -2.87     17.77 o 
  -7   9   7      208.37      197.90     31.24 o 
  -6   9   7       23.69       13.48     14.13 o 
  -5   9   7      128.78      111.13     18.07 o 
  -4   9   7      315.71      273.36     27.65 o 
  -3   9   7      422.15      438.81     23.06 o 
  -2   9   7      118.91      110.69     15.24 o 
  -1   9   7       25.09       -1.18      9.31 o 
   0   9   7      134.23      140.55     16.57 o 
   1   9   7      480.72      514.52     26.02 o 
   2   9   7      309.48      337.36     34.38 o 
   3   9   7      585.42      625.34     44.63 o 
   4   9   7      215.95      216.44     30.59 o 
   5   9   7      223.68      291.34     37.14 o 
  -6  10   7      525.20      585.88     33.11 o 
  -5  10   7     1805.05     1802.34     53.48 o 
  -4  10   7     2159.27     2206.05     58.70 o 
  -3  10   7     1120.68     1187.16     41.38 o 
  -2  10   7      721.77      808.62     46.79 o 
  -1  10   7     1178.49     1134.81     69.55 o 
   0  10   7     2402.47     2411.83     67.67 o 
   1  10   7     1414.76     1445.66     50.62 o 
   2  10   7      713.70      699.96     68.50 o 
   3  10   7      555.48      666.79     68.50 o 
 -13   0   8     1568.11     1539.07     79.20 o 
 -12   0   8     6850.81     6560.83    201.21 o 
 -11   0   8     8726.27     8531.22    241.88 o 
 -10   0   8     7779.81     7836.60    222.62 o 
  -9   0   8      596.59      646.22     31.35 o 
  -8   0   8    10290.71    10616.30    312.52 o 
  -7   0   8    24825.61    25637.16    313.76 o 
  -6   0   8    21957.63    22010.85    345.12 o 
  -5   0   8     4557.69     4440.98     57.74 o 
  -4   0   8     4592.55     4554.19     52.84 o 
  -3   0   8    40320.66    39900.52    626.58 o 
  -2   0   8    13182.19    13418.22    153.07 o 
  -1   0   8     4597.22     4271.50     50.76 o 
   0   0   8     3021.15     2831.52     40.31 o 
   1   0   8    19789.66    20143.83    204.26 o 
   2   0   8     8923.16     8604.36    104.92 o 
   3   0   8     2210.28     1950.19     36.49 o 
   4   0   8     1317.77     1261.83     39.60 o 
   5   0   8     1673.27     1575.22     47.19 o 
   6   0   8     9620.74     9464.83    181.92 o 
   7   0   8     1709.57     1770.17     54.01 o 
   8   0   8        1.56      -11.77     12.84 o 
   9   0   8     1592.28     1504.82     70.64 o 
  10   0   8     1184.22     1058.51     59.94 o 
 -13   1   8      329.84      314.92     27.12 o 
 -12   1   8      227.93      213.61     22.67 o 
 -11   1   8     4394.92     4416.05     76.12 o 
 -10   1   8     4117.13     4120.25     70.44 o 
  -9   1   8     1888.33     1967.63     41.63 o 
  -8   1   8     4112.95     4388.85     61.57 o 
  -7   1   8     8496.75     8738.00     90.81 o 
  -6   1   8    14917.98    15414.88    138.46 o 
  -5   1   8     4624.30     4569.83     38.59 o 
  -4   1   8     9325.62     9633.28     69.64 o 
  -3   1   8    14745.83    14918.36    108.46 o 
  -2   1   8    26603.84    27212.00    231.97 o 
  -1   1   8    21967.89    21737.59    182.13 o 
   0   1   8     4375.46     4059.35     40.61 o 
   1   1   8     3034.46     2960.40     31.98 o 
   2   1   8     6509.75     6239.95     54.68 o 
   3   1   8    14212.80    14117.84    127.65 o 
   4   1   8     2898.76     2773.70     38.96 o 
   5   1   8      306.60      288.08     10.87 o 
   6   1   8     1267.73     1325.23     38.55 o 
   7   1   8     3968.57     3848.24     73.47 o 
   8   1   8     2882.91     2851.17     72.23 o 
   9   1   8      354.38      250.82     21.60 o 
  10   1   8      428.04      363.41     25.20 o 
 -13   2   8     2268.55     2311.19     69.32 o 
 -12   2   8     3653.29     3708.07     78.32 o 
 -11   2   8     6488.43     6560.44    100.76 o 
 -10   2   8     4814.94     4802.41     77.77 o 
  -9   2   8     3523.44     3498.34     69.37 o 
  -8   2   8     8171.79     8041.43     92.16 o 
  -7   2   8    15306.95    15195.03    158.98 o 
  -6   2   8    11771.74    11433.23     99.92 o 
  -5   2   8     5139.48     5091.00     44.00 o 
  -4   2   8     6775.74     6643.77     54.78 o 
  -3   2   8    16390.58    15718.33    149.05 o 
  -2   2   8    14722.23    14776.54    139.85 o 
  -1   2   8    16209.82    16209.40    122.64 o 
   0   2   8     3881.63     3817.52     47.63 o 
   1   2   8     2172.21     1781.33     27.33 o 
   2   2   8    11493.53    11222.61    103.07 o 
   3   2   8     2552.52     2475.70     30.52 o 
   4   2   8     2249.61     2211.11     27.55 o 
   5   2   8     2979.40     2935.73     41.20 o 
   6   2   8     3189.25     3223.69     49.30 o 
   7   2   8     1915.85     1967.52     44.53 o 
   8   2   8      354.47      313.55     17.60 o 
   9   2   8      222.19      220.52     16.17 o 
  10   2   8     1454.49     1393.51     80.27 o 
 -13   3   8      227.89      154.52     32.11 o 
 -12   3   8      525.59      523.49     29.90 o 
 -11   3   8     1682.92     1727.68     53.75 o 
 -10   3   8     3979.46     3943.96    100.65 o 
  -9   3   8     2667.63     2626.83     48.63 o 
  -8   3   8     1117.49     1132.42     31.57 o 
  -7   3   8     3568.84     3433.61     51.29 o 
  -6   3   8     5962.88     5839.48     64.77 o 
  -5   3   8    14909.96    15563.07    131.52 o 
  -4   3   8     6926.20     7032.33     60.31 o 
  -3   3   8     6305.30     6499.43     55.68 o 
  -2   3   8    12715.01    12885.62    124.39 o 
  -1   3   8    18763.21    18612.65    188.66 o 
   0   3   8      910.66      768.67     17.92 o 
   1   3   8     1602.39     1657.95     32.21 o 
   2   3   8     6634.66     6381.37     75.33 o 
   3   3   8     9186.60     8965.45     93.84 o 
   4   3   8     2251.56     2270.88     37.19 o 
   5   3   8       40.27       29.76      7.50 o 
   6   3   8     1243.44     1178.85     38.91 o 
   7   3   8     1312.00     1411.99     44.02 o 
   8   3   8     2161.46     2269.06     94.18 o 
   9   3   8      614.66      554.41     53.51 o 
 -12   4   8     1984.26     2003.57    100.61 o 
 -11   4   8     4037.01     3971.06     90.97 o 
 -10   4   8     3027.84     2943.55     59.22 o 
  -9   4   8     2664.61     2671.35     53.84 o 
  -8   4   8     2307.51     2364.96     43.61 o 
  -7   4   8     9071.40     9094.70    112.31 o 
  -6   4   8     7155.46     7149.96     82.95 o 
  -5   4   8     2578.39     2573.07     31.77 o 
  -4   4   8     4887.02     4706.16     45.25 o 
  -3   4   8     9906.30     9486.93     89.40 o 
  -2   4   8     9072.33     8824.31     86.94 o 
  -1   4   8      712.43      745.64     14.47 o 
   0   4   8     4634.32     4318.50     47.05 o 
   1   4   8     6549.77     6328.91     77.69 o 
   2   4   8     3481.99     3467.31     48.07 o 
   3   4   8     3985.95     3880.34     51.28 o 
   4   4   8      726.86      756.84     19.77 o 
   5   4   8      477.78      538.54     22.36 o 
   6   4   8     2470.59     2528.78     53.81 o 
   7   4   8     1868.69     1861.15     46.34 o 
   8   4   8      428.78      381.35     27.09 o 
   9   4   8      102.58       92.29     18.08 o 
 -12   5   8      430.99      348.91     46.02 o 
 -11   5   8     1142.32      972.89     63.15 o 
 -10   5   8     1005.07     1003.25     43.12 o 
  -9   5   8     1054.25     1052.05     36.67 o 
  -8   5   8      541.82      506.29     24.54 o 
  -7   5   8     1015.06     1003.28     28.84 o 
  -6   5   8     7418.46     7220.17     95.98 o 
  -5   5   8     5923.60     5907.76     72.31 o 
  -4   5   8     1314.79     1297.23     32.21 o 
  -3   5   8      767.92      785.90     12.50 o 
  -2   5   8     4413.23     4449.47     42.41 o 
  -1   5   8     7549.75     7379.28     73.60 o 
   0   5   8     2679.79     2684.03     36.54 o 
   1   5   8      497.19      539.40     14.42 o 
   2   5   8     4013.67     3991.96     55.10 o 
   3   5   8     1536.48     1522.06     30.97 o 
   4   5   8      368.70      395.03     19.26 o 
   5   5   8      615.34      589.71     23.62 o 
   6   5   8      679.60      772.08     33.54 o 
   7   5   8     1419.69     1504.18     78.56 o 
   8   5   8      121.32      126.25     24.08 o 
 -11   6   8     2434.98     2531.19     82.29 o 
 -10   6   8      787.36      815.75     67.43 o 
  -9   6   8      179.76      187.78     26.85 o 
  -8   6   8     2695.79     2660.88     60.60 o 
  -7   6   8     4401.71     4426.18     97.00 o 
  -6   6   8     1593.11     1555.52     47.38 o 
  -5   6   8      745.96      781.43     23.48 o 
  -4   6   8     4325.96     4369.84     56.55 o 
  -3   6   8     3959.87     3758.28     59.89 o 
  -2   6   8      995.85      925.07     21.24 o 
  -1   6   8      324.02      314.37     11.35 o 
   0   6   8      462.61      434.05     15.83 o 
   1   6   8     3443.97     3521.95     46.73 o 
   2   6   8     4922.24     4886.91     65.82 o 
   3   6   8     1205.51     1135.33     28.30 o 
   4   6   8      236.51      222.13     16.73 o 
   5   6   8      329.46      388.57     26.88 o 
   6   6   8     1607.86     1575.29     50.04 o 
   7   6   8     1418.45     1502.97     60.04 o 
   8   6   8       13.21       23.69     16.97 o 
 -10   7   8     1216.01     1106.86     46.35 o 
  -9   7   8       98.85       77.60     13.02 o 
  -8   7   8        2.31       -6.47      6.47 o 
  -7   7   8      664.88      566.28     39.01 o 
  -6   7   8     1022.33      936.86     59.70 o 
  -5   7   8     2834.83     2753.59     94.54 o 
  -4   7   8      100.53      104.76     21.10 o 
  -3   7   8        6.60       -0.76      6.24 o 
  -2   7   8     1908.55     1876.71     42.92 o 
  -1   7   8     1092.62     1080.42     35.26 o 
   0   7   8      562.71      595.95     24.73 o 
   1   7   8       36.85       38.13      5.96 o 
   2   7   8     1212.59     1245.26     27.24 o 
   3   7   8     1443.87     1477.32     33.66 o 
   4   7   8       31.15       26.59      9.91 o 
   5   7   8       45.27       52.43     13.14 o 
   6   7   8      458.55      463.75     89.90 o 
   7   7   8      515.14      556.60     38.30 o 
  -9   8   8      334.98      307.25     35.48 o 
  -8   8   8      943.65      838.71     67.43 o 
  -7   8   8     1428.31     1342.12     50.17 o 
  -6   8   8      188.01      188.61     19.37 o 
  -5   8   8      219.19      188.64     18.49 o 
  -4   8   8      697.21      686.18     33.83 o 
  -3   8   8      988.08     1071.21     31.45 o 
  -2   8   8      662.63      673.65     42.84 o 
  -1   8   8        1.12        1.37      7.51 o 
   0   8   8      293.71      282.71     17.48 o 
   1   8   8      225.31      225.07     18.44 o 
   2   8   8      545.10      551.98     26.86 o 
   3   8   8      308.41      299.04     39.71 o 
   4   8   8        5.92       15.50      9.20 o 
   5   8   8       16.67        5.75     10.18 o 
   6   8   8      480.31      464.58     33.22 o 
  -8   9   8        2.76       15.77     15.85 o 
  -7   9   8       25.15       19.00     15.35 o 
  -6   9   8      128.10      109.37     16.89 o 
  -5   9   8      175.41      187.56     20.32 o 
  -4   9   8        4.48        3.95     10.65 o 
  -3   9   8       19.72       26.94     10.21 o 
  -2   9   8        2.39        2.43     12.20 o 
  -1   9   8      375.26      376.87     20.95 o 
   0   9   8       34.35       34.14     11.95 o 
   1   9   8       95.35       88.57     17.47 o 
   2   9   8      176.39      243.72     36.39 o 
   3   9   8      374.40      321.31     34.81 o 
   4   9   8      146.64      133.32     25.60 o 
  -5  10   8        0.44        7.49     12.64 o 
  -4  10   8       44.93       53.80     14.46 o 
  -3  10   8       47.89       14.08     12.28 o 
  -2  10   8      183.62      123.00     19.75 o 
  -1  10   8       11.57        9.29     13.48 o 
   0  10   8       34.47       30.65     14.75 o 
   1  10   8       16.72       -6.42     15.89 o 
   2  10   8       29.61       16.05     25.69 o 
 -13   1   9        0.11       -7.20     12.33 o 
 -12   1   9      212.33      224.88     19.97 o 
 -11   1   9      391.79      385.80     22.09 o 
 -10   1   9       52.93       61.95     15.14 o 
  -9   1   9      806.91      766.29     25.49 o 
  -8   1   9      506.88      501.19     14.81 o 
  -7   1   9      333.62      350.02     10.98 o 
  -6   1   9      363.10      388.72      8.97 o 
  -5   1   9      129.82      159.71      6.04 o 
  -4   1   9     1581.02     1622.07     18.03 o 
  -3   1   9     1239.54     1241.99     14.90 o 
  -2   1   9       40.91       47.74      3.97 o 
  -1   1   9     1917.22     2054.80     26.30 o 
   0   1   9       83.72       54.22      4.88 o 
   1   1   9      233.55      312.59      9.58 o 
   2   1   9     1488.60     1740.85     20.50 o 
   3   1   9      245.07      270.19     10.85 o 
   4   1   9      297.26      288.68     11.56 o 
   5   1   9        6.72       -0.64      5.84 o 
   6   1   9      572.02      581.44     30.82 o 
   7   1   9       74.01       68.30     12.66 o 
   8   1   9        8.99        4.55     11.24 o 
   9   1   9      166.10      162.49     23.01 o 
 -13   2   9       46.61       46.89     13.44 o 
 -12   2   9      128.12       99.00     15.40 o 
 -11   2   9      370.96      333.14     28.27 o 
 -10   2   9        2.71       -2.54      7.72 o 
  -9   2   9       47.97       35.92     10.50 o 
  -8   2   9      312.49      331.98     13.08 o 
  -7   2   9      100.37      101.30      8.09 o 
  -6   2   9        3.74        1.13      2.88 o 
  -5   2   9        7.53       13.06      2.68 o 
  -4   2   9      808.35      807.50     12.14 o 
  -3   2   9        7.50       12.90      3.26 o 
  -2   2   9      208.12      192.00      6.59 o 
  -1   2   9       42.02       34.44      3.28 o 
   0   2   9      146.16      182.52      5.53 o 
   1   2   9        0.12       -0.16      2.00 o 
   2   2   9       83.68      104.66      6.20 o 
   3   2   9      151.18      153.58      8.14 o 
   4   2   9       46.26       42.65      5.25 o 
   5   2   9       38.61       37.63      5.98 o 
   6   2   9       91.35      110.95     10.14 o 
   7   2   9       85.96       91.66     11.27 o 
   8   2   9       74.04       62.13     10.45 o 
   9   2   9      101.16       62.08     25.69 o 
 -13   3   9      635.62      611.74     75.99 o 
 -12   3   9      594.08      673.33     34.25 o 
 -11   3   9     1271.47     1168.90     47.14 o 
 -10   3   9     1221.15     1235.36     53.42 o 
  -9   3   9      499.88      516.21     19.79 o 
  -8   3   9     3075.09     2971.34     47.70 o 
  -7   3   9     2149.77     2133.32     36.94 o 
  -6   3   9     1520.95     1490.44     24.50 o 
  -5   3   9     3097.42     3093.57     36.06 o 
  -4   3   9     3124.45     3036.17     33.84 o 
  -3   3   9     1601.65     1531.12     20.03 o 
  -2   3   9     2404.49     2270.11     32.71 o 
  -1   3   9     3365.97     3345.97     43.67 o 
   0   3   9     1181.16     1100.31     22.96 o 
   1   3   9     2443.82     2322.74     37.81 o 
   2   3   9     1820.77     1853.19     30.69 o 
   3   3   9     3092.49     3178.73     42.11 o 
   4   3   9      802.31      794.65     20.46 o 
   5   3   9      299.90      306.15     15.51 o 
   6   3   9     1180.81     1097.63     32.90 o 
   7   3   9     1033.84     1051.81     42.57 o 
   8   3   9      884.16      956.00     50.84 o 
   9   3   9      219.05      118.80     32.11 o 
 -12   4   9       18.46        8.90      9.74 o 
 -11   4   9      224.07      239.43     16.92 o 
 -10   4   9     1017.11      925.57     49.14 o 
  -9   4   9      130.00      139.61     11.83 o 
  -8   4   9        0.39        0.92      5.01 o 
  -7   4   9       69.26       58.63      7.43 o 
  -6   4   9      109.53      107.99      7.34 o 
  -5   4   9     1139.02     1143.33     18.05 o 
  -4   4   9      219.64      199.74      7.15 o 
  -3   4   9      637.84      612.52     15.90 o 
  -2   4   9      852.30      974.40     16.39 o 
  -1   4   9     1220.10     1215.02     21.20 o 
   0   4   9       37.79       44.02      5.58 o 
   1   4   9      469.45      520.54     13.55 o 
   2   4   9        1.21        0.87      4.85 o 
   3   4   9      373.41      387.60     13.58 o 
   4   4   9     1743.31     1672.29     31.43 o 
   5   4   9      251.31      259.36     22.09 o 
   6   4   9      313.11      339.16     21.20 o 
   7   4   9       40.37        9.53     12.08 o 
   8   4   9      173.45      142.33     19.95 o 
   9   4   9        2.57        8.40     15.08 o 
 -12   5   9     1660.62     1636.46     87.76 o 
 -11   5   9     1153.00     1212.63     70.64 o 
 -10   5   9     1109.44     1135.65     34.69 o 
  -9   5   9     3325.05     3189.28     61.99 o 
  -8   5   9     3720.33     3667.75     66.40 o 
  -7   5   9     1305.81     1231.17     37.36 o 
  -6   5   9     3049.18     3218.47     52.14 o 
  -5   5   9     4196.08     4054.80     53.48 o 
  -4   5   9     5360.99     5323.12     61.05 o 
  -3   5   9     1923.17     1823.39     26.21 o 
  -2   5   9     2729.06     2621.12     33.91 o 
  -1   5   9     6583.66     6088.11     68.65 o 
   0   5   9     2802.69     2790.31     44.56 o 
   1   5   9     3479.47     3432.22     44.83 o 
   2   5   9     2869.60     2864.35     44.32 o 
   3   5   9     5020.07     5027.41     67.24 o 
   4   5   9     1302.30     1259.63     30.09 o 
   5   5   9     2314.55     2275.52     58.76 o 
   6   5   9     1670.88     1693.05     88.07 o 
   7   5   9      897.75      969.60     40.15 o 
   8   5   9     1542.46     1592.42     95.26 o 
 -11   6   9      147.48      116.81     21.98 o 
 -10   6   9      909.52      921.40     32.45 o 
  -9   6   9       27.38       42.74     10.28 o 
  -8   6   9        1.37       11.31      8.36 o 
  -7   6   9      528.77      540.39     30.43 o 
  -6   6   9      373.62      396.92     27.21 o 
  -5   6   9      210.58      180.96     14.99 o 
  -4   6   9        5.34       -0.58      5.30 o 
  -3   6   9        0.61       -0.60      5.24 o 
  -2   6   9       12.73       16.33      4.03 o 
  -1   6   9       30.36       17.63      5.07 o 
   0   6   9      527.81      515.28     14.97 o 
   1   6   9        8.92        9.35      5.56 o 
   2   6   9      133.87      148.18     11.57 o 
   3   6   9      210.41      212.77     14.16 o 
   4   6   9      277.91      316.72     19.47 o 
   5   6   9        7.14       -5.54     10.21 o 
   6   6   9        4.85       -6.86     11.01 o 
   7   6   9       26.85        5.63     15.68 o 
 -10   7   9     1707.01     1716.77     44.23 o 
  -9   7   9     2434.77     2507.29     55.57 o 
  -8   7   9     2785.81     2912.91     75.20 o 
  -7   7   9     3105.65     2961.80     74.59 o 
  -6   7   9     1332.33     1422.05     47.85 o 
  -5   7   9     2142.80     2173.62     51.17 o 
  -4   7   9     4246.99     4242.11     83.11 o 
  -3   7   9     4631.06     4616.24     65.66 o 
  -2   7   9     3748.72     3761.23     61.68 o 
  -1   7   9     2497.49     2480.57     46.90 o 
   0   7   9     3539.43     3611.49     50.54 o 
   1   7   9     3711.83     3612.96     53.49 o 
   2   7   9     2787.24     2822.35     49.92 o 
   3   7   9     1755.35     1783.14     38.43 o 
   4   7   9     4522.21     4616.12     82.44 o 
   5   7   9     2741.29     2952.69     70.09 o 
   6   7   9     1631.11     1597.06     61.46 o 
   7   7   9      489.49      473.84     37.19 o 
  -9   8   9      157.26      155.94     32.47 o 
  -8   8   9       90.82       65.25     17.83 o 
  -7   8   9      208.25      193.49     24.42 o 
  -6   8   9      531.18      506.74     41.99 o 
  -5   8   9       14.76        9.99     13.13 o 
  -4   8   9       48.54       39.77     12.86 o 
  -3   8   9        0.37       -1.66      8.25 o 
  -2   8   9        7.15        3.66      8.06 o 
  -1   8   9       20.19       26.80      8.92 o 
   0   8   9       64.05       43.06     10.02 o 
   1   8   9      133.36      139.44     16.67 o 
   2   8   9       69.60       67.27      8.86 o 
   3   8   9       20.43        9.74      8.88 o 
   4   8   9        0.34       -8.42      8.42 o 
   5   8   9       80.04      111.43     25.25 o 
  -8   9   9     1656.77     1794.71     62.46 o 
  -7   9   9     1561.64     1557.50     57.23 o 
  -6   9   9     1600.10     1638.77     57.77 o 
  -5   9   9     2565.12     2594.46     73.07 o 
  -4   9   9     2836.89     2896.43     66.52 o 
  -3   9   9     2758.08     2891.24     67.28 o 
  -2   9   9     1321.22     1382.44     37.17 o 
  -1   9   9     2262.81     2410.15     67.35 o 
   0   9   9     2964.26     3031.14     64.68 o 
   1   9   9     1683.77     1816.53     56.74 o 
   2   9   9     2150.48     2176.58     79.45 o 
   3   9   9     1771.81     1858.32     74.12 o 
   4   9   9     1407.85     1407.94     64.27 o 
  -5  10   9      289.38      280.53     25.27 o 
  -4  10   9       41.14       24.52     14.08 o 
  -3  10   9        0.48      -10.46     11.87 o 
  -2  10   9        2.31      -11.19     11.94 o 
  -1  10   9       65.77       77.89     17.64 o 
   0  10   9      116.75      103.80     33.71 o 
   1  10   9       19.63       17.74     17.51 o 
   2  10   9        1.94        7.92     18.12 o 
 -13   0  10       12.71       -7.49     16.05 o 
 -12   0  10      154.71      105.96     25.69 o 
 -11   0  10      897.51      998.57     58.87 o 
 -10   0  10      992.54     1032.82     56.72 o 
  -9   0  10     1311.26     1271.50     44.57 o 
  -8   0  10        0.31        4.65      8.68 o 
  -7   0  10     4421.99     4612.69     62.84 o 
  -6   0  10     5286.45     5019.03     71.72 o 
  -5   0  10     1505.98     1509.95     24.33 o 
  -4   0  10     1446.93     1549.19     24.39 o 
  -3   0  10     2172.51     2217.62     35.16 o 
  -2   0  10     2664.08     2793.30     47.27 o 
  -1   0  10    12062.98    12516.01    212.26 o 
   0   0  10     2396.72     2463.63     41.35 o 
   1   0  10      924.70      920.97     18.94 o 
   2   0  10     5704.09     5423.20    115.42 o 
   3   0  10     6231.70     5827.07    105.56 o 
   4   0  10     5462.27     5477.30     97.58 o 
   5   0  10        7.72        3.85      8.91 o 
   6   0  10     1367.26     1307.88     46.00 o 
   7   0  10     5384.74     5183.38    159.47 o 
   8   0  10     2565.88     2292.54     92.04 o 
   9   0  10       44.73       32.11     19.27 o 
 -13   1  10     1605.09     1626.92     58.21 o 
 -12   1  10     3652.05     3781.56     89.36 o 
 -11   1  10     7698.59     7955.93    118.96 o 
 -10   1  10     3766.67     3931.74     68.84 o 
  -9   1  10     3271.12     3307.61     59.03 o 
  -8   1  10    12159.40    12324.25    142.70 o 
  -7   1  10    26085.70    26596.45    221.23 o 
  -6   1  10    16027.95    16062.04    123.57 o 
  -5   1  10     5638.23     5208.00     49.91 o 
  -4   1  10    22551.68    23341.31    174.01 o 
  -3   1  10    40457.39    40878.12    312.90 o 
  -2   1  10    51687.57    52575.10    417.30 o 
  -1   1  10    23800.53    24438.71    212.81 o 
   0   1  10    14190.39    13487.64    131.77 o 
   1   1  10    23658.33    23071.25    189.71 o 
   2   1  10    23917.24    24558.58    215.39 o 
   3   1  10    13306.53    13281.36    141.32 o 
   4   1  10     5274.73     5230.63     65.27 o 
   5   1  10     7533.26     7354.32    104.82 o 
   6   1  10    11338.99    11373.22    153.15 o 
   7   1  10     4221.11     4247.24    121.17 o 
   8   1  10     1536.18     1549.70     49.77 o 
   9   1  10     2061.09     1982.07     58.10 o 
 -13   2  10        2.08       -7.71      9.82 o 
 -12   2  10        1.34       -5.97      9.00 o 
 -11   2  10      701.15      754.18     40.17 o 
 -10   2  10      854.61      848.04     27.14 o 
  -9   2  10      281.49      304.15     16.51 o 
  -8   2  10     1713.36     1800.37     31.03 o 
  -7   2  10      957.83      910.56     17.18 o 
  -6   2  10     1880.28     1730.35     20.53 o 
  -5   2  10     1949.66     2039.34     22.73 o 
  -4   2  10      156.89      151.76      5.90 o 
  -3   2  10     1257.32     1286.53     24.17 o 
  -2   2  10    13911.01    14440.40    129.88 o 
  -1   2  10     3024.44     2870.48     30.43 o 
   0   2  10      615.42      542.62     12.49 o 
   1   2  10     1351.80     1472.75     20.44 o 
   2   2  10     4673.14     4647.49     47.58 o 
   3   2  10     9122.43     9092.13    100.73 o 
   4   2  10      626.66      549.87     15.04 o 
   5   2  10     1709.46     1680.18     29.11 o 
   6   2  10     1654.91     1601.80     48.66 o 
   7   2  10     2068.01     1914.68     43.61 o 
   8   2  10     1665.55     1654.89     39.56 o 
   9   2  10      246.86      138.07     32.11 o 
 -13   3  10     1352.47     1420.69     52.45 o 
 -12   3  10     3052.62     3073.44     82.01 o 
 -11   3  10     3956.85     4122.28     82.08 o 
 -10   3  10     4190.92     4321.45     83.22 o 
  -9   3  10     2571.43     2692.58     51.29 o 
  -8   3  10    10694.78    10529.85    118.89 o 
  -7   3  10    13070.86    13064.00    141.82 o 
  -6   3  10    11563.82    11315.93    129.91 o 
  -5   3  10     9930.97     9883.58     99.69 o 
  -4   3  10     7293.83     7425.80     68.44 o 
  -3   3  10    30160.51    30198.88    258.59 o 
  -2   3  10    17866.97    17913.97    184.44 o 
  -1   3  10    18823.81    19199.58    196.72 o 
   0   3  10    10210.92     9838.32    119.13 o 
   1   3  10    13929.75    13510.75    158.60 o 
   2   3  10    13059.96    12871.53    152.67 o 
   3   3  10     9175.23     9269.75     98.79 o 
   4   3  10     4248.59     4285.56     65.02 o 
   5   3  10     5473.51     5521.47     79.81 o 
   6   3  10     6802.05     7074.20    138.11 o 
   7   3  10     3493.59     3714.99     86.52 o 
   8   3  10     1444.56     1473.30     60.13 o 
   9   3  10      918.31      794.15     63.15 o 
 -12   4  10      221.97      227.45     19.41 o 
 -11   4  10      285.57      289.43     24.33 o 
 -10   4  10      544.04      547.31     21.94 o 
  -9   4  10      337.34      314.86     14.07 o 
  -8   4  10        0.45       -2.28      5.54 o 
  -7   4  10      552.01      539.47     16.19 o 
  -6   4  10     2809.22     2668.87     36.53 o 
  -5   4  10      408.53      371.97     10.31 o 
  -4   4  10       55.58       60.88      6.57 o 
  -3   4  10      214.67      168.92     11.51 o 
  -2   4  10     3757.19     3513.25     54.23 o 
  -1   4  10     4406.61     4656.99     55.21 o 
   0   4  10      184.36      175.39     10.01 o 
   1   4  10      958.43     1015.58     22.40 o 
   2   4  10     4040.47     4210.82     57.37 o 
   3   4  10     2192.98     2106.85     36.48 o 
   4   4  10      881.17      854.58     28.20 o 
   5   4  10     1300.81     1232.71     76.16 o 
   6   4  10     1133.81     1123.68     35.58 o 
   7   4  10     1784.10     1870.55     55.30 o 
   8   4  10      521.28      521.09     35.79 o 
 -12   5  10     2210.78     2348.39     81.17 o 
 -11   5  10     3711.22     3718.00     84.20 o 
 -10   5  10     1700.58     1748.98     52.64 o 
  -9   5  10     2392.93     2283.34     51.60 o 
  -8   5  10     2904.44     2856.71     55.95 o 
  -7   5  10     5951.72     6017.93     78.50 o 
  -6   5  10     3769.70     3766.54     69.96 o 
  -5   5  10     3951.07     3931.42     53.72 o 
  -4   5  10    12974.26    13209.84    133.58 o 
  -3   5  10     9074.38     8800.28     93.96 o 
  -2   5  10     6555.22     6165.27     75.68 o 
  -1   5  10     2054.42     2080.63     31.59 o 
   0   5  10     4295.27     4270.31     52.94 o 
   1   5  10     7360.73     7212.79     88.44 o 
   2   5  10    10703.86    10866.76    125.04 o 
   3   5  10     3476.47     3506.61     56.99 o 
   4   5  10     1403.48     1341.02     42.33 o 
   5   5  10     2457.79     2451.21     63.13 o 
   6   5  10     3340.12     3536.98     82.21 o 
   7   5  10     1813.11     1859.28     68.56 o 
   8   5  10      423.93      463.66     45.49 o 
 -11   6  10      286.71      319.52     30.69 o 
 -10   6  10      349.71      363.69     21.87 o 
  -9   6  10       67.81       47.89     14.06 o 
  -8   6  10      208.24      195.79     14.89 o 
  -7   6  10        3.07       -1.10      6.00 o 
  -6   6  10      946.16      904.28     35.88 o 
  -5   6  10     3796.78     3614.34     67.73 o 
  -4   6  10      369.32      320.54     16.03 o 
  -3   6  10      178.26      184.14      8.64 o 
  -2   6  10     1564.83     1597.77     26.84 o 
  -1   6  10     3724.35     3718.03     48.74 o 
   0   6  10      218.37      227.21     11.10 o 
   1   6  10        7.57        6.27      5.96 o 
   2   6  10     2196.21     2252.25     39.82 o 
   3   6  10     1389.27     1366.03     32.81 o 
   4   6  10      531.09      517.36     28.46 o 
   5   6  10        4.05       -2.64     10.47 o 
   6   6  10     1146.07     1129.34     51.14 o 
   7   6  10      535.70      658.30     41.74 o 
 -10   7  10      601.15      620.67     31.39 o 
  -9   7  10      234.58      267.51     25.16 o 
  -8   7  10     1298.89     1220.88     46.51 o 
  -7   7  10     2444.74     2412.36     66.11 o 
  -6   7  10      627.39      675.90     41.25 o 
  -5   7  10     1353.92     1265.97     44.65 o 
  -4   7  10     3001.59     2958.91     54.87 o 
  -3   7  10     2728.74     2682.76     45.80 o 
  -2   7  10     1861.75     1869.35     39.63 o 
  -1   7  10      578.43      580.78     21.71 o 
   0   7  10     1518.96     1491.97     28.74 o 
   1   7  10     1974.06     1958.56     38.92 o 
   2   7  10     3367.29     3258.29     56.26 o 
   3   7  10     1987.52     2000.45     47.17 o 
   4   7  10      223.44      250.61     29.05 o 
   5   7  10      673.63      679.40     38.98 o 
   6   7  10     1867.11     1944.63    127.36 o 
  -9   8  10      114.01       85.25     19.33 o 
  -8   8  10       60.83       83.78     22.38 o 
  -7   8  10        5.80       -3.18     12.02 o 
  -6   8  10      448.45      431.93     30.43 o 
  -5   8  10       19.16       16.99     13.12 o 
  -4   8  10        1.86       -1.97      8.21 o 
  -3   8  10      185.22      170.98     15.61 o 
  -2   8  10      746.64      703.19     25.16 o 
  -1   8  10      619.01      604.15     24.19 o 
   0   8  10        3.90       -3.69      7.93 o 
   1   8  10       16.65       12.99     10.03 o 
   2   8  10      199.06      228.62     15.28 o 
   3   8  10      560.80      600.59     27.71 o 
   4   8  10      166.10      200.80     22.04 o 
   5   8  10       13.18       -4.79     12.11 o 
  -7   9  10      509.53      543.73     36.39 o 
  -6   9  10      162.21       91.87     24.93 o 
  -5   9  10      170.31      165.47     20.42 o 
  -4   9  10      180.22      173.86     19.54 o 
  -3   9  10      454.00      412.09     25.50 o 
  -2   9  10      136.26      183.80     16.64 o 
  -1   9  10      515.61      452.42     25.21 o 
   0   9  10      225.95      199.40     22.64 o 
   1   9  10      488.33      464.62     31.10 o 
   2   9  10      681.62      714.59     47.66 o 
   3   9  10      233.36      267.01     33.67 o 
  -5  10  10       28.46       43.20     15.41 o 
  -4  10  10        0.05        9.72     12.22 o 
  -3  10  10       26.35       41.44     16.04 o 
  -2  10  10      125.76      136.58     20.76 o 
  -1  10  10      112.90      105.02     26.20 o 
   0  10  10        0.32        2.01     14.00 o 
   1  10  10        1.03        4.14     18.19 o 
 -13   1  11        1.15      -11.71     11.71 o 
 -12   1  11      117.83      110.59     16.66 o 
 -11   1  11      157.87      147.60     18.97 o 
 -10   1  11       27.80       17.93      9.14 o 
  -9   1  11       39.53       31.48     10.94 o 
  -8   1  11      362.03      421.48     13.61 o 
  -7   1  11      879.63      934.36     15.96 o 
  -6   1  11        4.55        7.74      3.45 o 
  -5   1  11        1.02        1.25      2.90 o 
  -4   1  11      103.90      121.30      5.88 o 
  -3   1  11        0.83        2.12      3.32 o 
  -2   1  11       14.59       16.99      4.04 o 
  -1   1  11      111.42      109.46      6.92 o 
   0   1  11      302.25      303.49     10.88 o 
   1   1  11      140.56      174.90      7.30 o 
   2   1  11        4.96        3.51      4.63 o 
   3   1  11       39.23       21.34      5.83 o 
   4   1  11       65.28       77.26      9.03 o 
   5   1  11        7.30        0.74      6.44 o 
   6   1  11      124.08      111.06     14.83 o 
   7   1  11       27.65       23.05     10.01 o 
   8   1  11       89.48       43.73     12.84 o 
   9   1  11        0.28        5.20     11.24 o 
 -13   2  11      133.82      155.03     20.98 o 
 -12   2  11        5.37       -3.62      8.79 o 
 -11   2  11       23.60       55.27     11.55 o 
 -10   2  11       48.25       50.87     10.16 o 
  -9   2  11      622.13      681.76     23.49 o 
  -8   2  11      181.27      182.32     10.05 o 
  -7   2  11       90.06       96.79      7.27 o 
  -6   2  11      356.54      376.62      9.31 o 
  -5   2  11      593.93      581.32     13.15 o 
  -4   2  11     1845.00     1904.12     22.84 o 
  -3   2  11       89.57      140.60      6.75 o 
  -2   2  11     1080.20     1036.22     19.55 o 
  -1   2  11     5036.89     5158.50     49.60 o 
   0   2  11     1240.99     1161.31     19.47 o 
   1   2  11     1199.73     1113.01     17.77 o 
   2   2  11      850.77      887.00     14.98 o 
   3   2  11     2385.42     2479.09     36.88 o 
   4   2  11      153.93      145.30      9.81 o 
   5   2  11       60.77       52.35     13.49 o 
   6   2  11      428.68      432.92     23.34 o 
   7   2  11      582.19      527.97     28.68 o 
   8   2  11      432.48      368.18     43.88 o 
   9   2  11        3.77       -8.56     19.27 o 
 -13   3  11      109.73      113.54     19.20 o 
 -12   3  11       73.83       80.24     17.67 o 
 -11   3  11      639.38      647.45     31.05 o 
 -10   3  11      429.63      420.48     22.79 o 
  -9   3  11      399.80      405.51     17.07 o 
  -8   3  11     2530.37     2556.42     40.82 o 
  -7   3  11      236.23      241.97     12.02 o 
  -6   3  11      170.85      181.21     10.21 o 
  -5   3  11      238.68      214.99     11.35 o 
  -4   3  11      297.38      302.42      9.59 o 
  -3   3  11     1065.65     1038.44     17.05 o 
  -2   3  11      761.66      764.72     17.87 o 
  -1   3  11     3531.60     3456.12     46.93 o 
   0   3  11      131.27      114.66      9.75 o 
   1   3  11      109.14      114.89      9.72 o 
   2   3  11      420.81      418.71     20.14 o 
   3   3  11     2306.42     2334.41     39.52 o 
   4   3  11      721.26      679.94     21.97 o 
   5   3  11        1.69       -3.04      7.13 o 
   6   3  11      315.98      289.60     21.32 o 
   7   3  11      165.34      177.64     26.22 o 
   8   3  11      137.32       98.35     22.63 o 
 -12   4  11      300.33      345.36     25.65 o 
 -11   4  11      212.14      208.70     18.07 o 
 -10   4  11        4.71        4.55      7.96 o 
  -9   4  11      297.13      320.99     18.95 o 
  -8   4  11     1341.70     1327.01     27.41 o 
  -7   4  11      345.42      339.79     13.70 o 
  -6   4  11      665.09      676.10     17.67 o 
  -5   4  11     2145.12     2241.28     34.26 o 
  -4   4  11     3840.96     3839.03     51.78 o 
  -3   4  11     3098.97     2900.26     61.67 o 
  -2   4  11     2223.97     2141.70     37.40 o 
  -1   4  11      770.86      751.27     20.31 o 
   0   4  11     3956.05     3890.27     60.26 o 
   1   4  11     5231.66     5227.35     67.84 o 
   2   4  11     4778.46     4775.64     64.20 o 
   3   4  11     2254.54     2275.15     36.14 o 
   4   4  11       77.43       86.78     11.12 o 
   5   4  11     1111.80     1108.44     48.35 o 
   6   4  11     1041.86     1065.72     35.26 o 
   7   4  11      671.80      696.76     50.71 o 
   8   4  11      687.23      618.00     48.33 o 
 -12   5  11      103.95       81.77     22.10 o 
 -11   5  11      563.28      572.08     42.00 o 
 -10   5  11     1083.48     1102.01     34.43 o 
  -9   5  11     1230.61     1226.74     25.86 o 
  -8   5  11      934.72      953.22     22.24 o 
  -7   5  11      924.10      867.00     21.40 o 
  -6   5  11     1313.53     1294.81     25.14 o 
  -5   5  11      207.23      230.52     16.11 o 
  -4   5  11     1614.79     1618.08     27.16 o 
  -3   5  11     1847.88     1711.44     28.51 o 
  -2   5  11     1173.84     1153.04     24.41 o 
  -1   5  11     3797.12     3775.69     53.22 o 
   0   5  11     1158.85     1120.69     24.84 o 
   1   5  11      294.17      285.68     13.89 o 
   2   5  11       85.19       95.61     10.01 o 
   3   5  11     1820.63     1759.92     40.53 o 
   4   5  11     2110.37     2005.13     47.35 o 
   5   5  11      204.85      223.66     21.24 o 
   6   5  11       10.65       15.28     12.60 o 
   7   5  11      340.15      360.11     33.62 o 
 -11   6  11        7.12       30.91     18.19 o 
 -10   6  11       66.39       83.08     13.08 o 
  -9   6  11     1109.02     1104.25     33.04 o 
  -8   6  11     1256.84     1246.47     33.36 o 
  -7   6  11     1459.58     1397.88     30.65 o 
  -6   6  11      880.97      868.37     35.77 o 
  -5   6  11     1796.27     1869.41     45.11 o 
  -4   6  11     3837.22     3759.81     51.09 o 
  -3   6  11     1737.93     1633.53     35.02 o 
  -2   6  11     3293.17     3255.27     48.27 o 
  -1   6  11     5298.46     5373.77     64.92 o 
   0   6  11     2396.53     2256.98     35.51 o 
   1   6  11     3846.46     3961.16     58.09 o 
   2   6  11     2426.57     2490.51     43.35 o 
   3   6  11      826.32      905.34     26.82 o 
   4   6  11     1983.77     1945.25     61.93 o 
   5   6  11     1854.39     1834.57     65.37 o 
   6   6  11     1157.82     1325.84    107.03 o 
   7   6  11      552.94      557.89     40.62 o 
 -10   7  11      847.61      852.66     29.61 o 
  -9   7  11      663.51      605.98     35.59 o 
  -8   7  11      626.02      595.61     34.12 o 
  -7   7  11     1295.71     1232.40     52.10 o 
  -6   7  11     1471.81     1376.73     65.26 o 
  -5   7  11     1728.70     1749.71     71.94 o 
  -4   7  11     1487.70     1573.47     71.22 o 
  -3   7  11      960.91      887.71     24.57 o 
  -2   7  11     1539.43     1542.40     36.17 o 
  -1   7  11     1683.68     1792.65     32.23 o 
   0   7  11     1817.06     1798.52     36.87 o 
   1   7  11     1182.85     1173.88     29.55 o 
   2   7  11      586.39      590.40     36.46 o 
   3   7  11      539.19      545.03     27.73 o 
   4   7  11      536.79      546.79     28.71 o 
   5   7  11      379.65      321.03     30.27 o 
   6   7  11      454.51      400.06     34.70 o 
  -9   8  11      700.86      605.89     37.58 o 
  -8   8  11     1073.20     1080.15     62.25 o 
  -7   8  11      624.42      628.56     36.82 o 
  -6   8  11     1113.99      982.33     42.43 o 
  -5   8  11     2360.07     2372.71     96.85 o 
  -4   8  11      991.99      998.26     35.65 o 
  -3   8  11     1878.94     1872.07     48.31 o 
  -2   8  11     2581.94     2648.99     52.31 o 
  -1   8  11     2748.95     2710.06     53.23 o 
   0   8  11     3297.01     3322.87     69.57 o 
   1   8  11     1356.14     1407.03     34.14 o 
   2   8  11      764.60      848.48     27.72 o 
   3   8  11     1505.18     1525.01     45.55 o 
   4   8  11     1452.40     1497.55     70.69 o 
  -7   9  11      768.69      698.40     40.21 o 
  -6   9  11     1094.42     1161.41     70.85 o 
  -5   9  11     1617.54     1648.72     58.04 o 
  -4   9  11     1196.04     1170.44     40.89 o 
  -3   9  11     1015.56      995.65     64.96 o 
  -2   9  11      914.82      948.20     35.55 o 
  -1   9  11     1028.51     1033.98     35.90 o 
   0   9  11      898.83      881.13     54.81 o 
   1   9  11      266.58      279.24     33.32 o 
   2   9  11      809.57      828.81     51.05 o 
   3   9  11      534.06      578.69     44.91 o 
  -4  10  11     1521.01     1537.82     71.10 o 
  -3  10  11     1134.36     1131.73     47.45 o 
  -2  10  11      643.01      659.73     37.68 o 
  -1  10  11     1357.03     1407.80     52.61 o 
   0  10  11     1316.82     1549.21     55.87 o 
 -13   0  12      866.67      839.01     46.80 o 
 -12   0  12     3242.43     3288.98    124.15 o 
 -11   0  12     2549.56     2515.16    100.61 o 
 -10   0  12     1682.48     1744.50     84.02 o 
  -9   0  12     3866.23     3917.48    138.60 o 
  -8   0  12     6663.23     6773.31    133.32 o 
  -7   0  12    19995.67    19869.46    340.38 o 
  -6   0  12     7720.12     7613.88     94.39 o 
  -5   0  12     7306.11     7512.04     92.43 o 
  -4   0  12     9003.57     8402.25    146.14 o 
  -3   0  12    12079.74    11105.95    147.30 o 
  -2   0  12    20042.39    19709.58    252.41 o 
  -1   0  12    13944.03    14901.83    221.67 o 
   0   0  12     2890.31     2783.86     47.41 o 
   1   0  12    21149.49    21016.86    234.84 o 
   2   0  12    18685.07    18705.03    303.41 o 
   3   0  12    10222.66    10192.20    165.31 o 
   4   0  12     6670.28     6578.68    215.61 o 
   5   0  12     5718.23     5694.57    124.87 o 
   6   0  12    12301.23    12276.67    235.34 o 
   7   0  12     7382.64     7151.62    207.63 o 
   8   0  12     3978.83     3720.30    127.36 o 
 -13   1  12      618.78      567.19     34.83 o 
 -12   1  12      316.50      288.74     20.19 o 
 -11   1  12       31.92       27.76     10.25 o 
 -10   1  12       93.13       82.15     11.74 o 
  -9   1  12      625.13      652.37     23.01 o 
  -8   1  12     2365.03     2384.69     40.80 o 
  -7   1  12      265.15      288.21     17.42 o 
  -6   1  12        0.11        2.38      3.89 o 
  -5   1  12        8.56        8.02      3.50 o 
  -4   1  12      389.66      349.28      9.82 o 
  -3   1  12      186.48      176.28      9.30 o 
  -2   1  12      385.06      286.85     10.72 o 
  -1   1  12       74.13       77.93      6.63 o 
   0   1  12       60.27       72.54      6.88 o 
   1   1  12       45.17       41.22      6.65 o 
   2   1  12      532.95      534.78     17.96 o 
   3   1  12     1690.71     1639.50     32.61 o 
   4   1  12      124.73      107.47     10.04 o 
   5   1  12       15.43        5.79      7.31 o 
   6   1  12       17.05       12.74      8.19 o 
   7   1  12     1048.76      961.67     32.95 o 
   8   1  12      278.15      212.45     19.99 o 
 -13   2  12     1075.33     1096.99     35.98 o 
 -12   2  12     2189.92     2303.73     51.61 o 
 -11   2  12     4467.54     4371.86     76.28 o 
 -10   2  12      517.40      527.68     22.00 o 
  -9   2  12      944.00     1078.66     27.00 o 
  -8   2  12     8907.48     8954.75     95.53 o 
  -7   2  12    13762.92    13760.66    136.28 o 
  -6   2  12    11100.24    11034.63     93.35 o 
  -5   2  12     1785.98     1700.84     22.01 o 
  -4   2  12     8963.31     8868.25     90.22 o 
  -3   2  12    16916.25    16273.82    147.76 o 
  -2   2  12    11009.15    11024.67    125.88 o 
  -1   2  12     4856.28     4587.59     48.68 o 
   0   2  12    12792.46    12871.42    118.51 o 
   1   2  12    15808.71    15602.59    163.45 o 
   2   2  12    16762.16    16403.63    172.19 o 
   3   2  12     7284.77     7473.84     87.38 o 
   4   2  12     1845.89     1868.75     33.81 o 
   5   2  12    11093.39    10833.03    133.40 o 
   6   2  12    10125.39    10087.58    157.97 o 
   7   2  12     5572.02     5496.62    132.38 o 
   8   2  12     2810.64     2607.21    113.45 o 
 -13   3  12      396.47      407.65     30.27 o 
 -12   3  12      220.40      268.41     21.14 o 
 -11   3  12        6.08       15.45     12.36 o 
 -10   3  12      285.64      289.52     17.91 o 
  -9   3  12      207.79      237.97     14.36 o 
  -8   3  12      777.21      740.18     27.60 o 
  -7   3  12        7.37       -2.25      5.01 o 
  -6   3  12       91.52       71.67      7.04 o 
  -5   3  12        1.03       -3.57      3.57 o 
  -4   3  12     1367.61     1417.57     20.82 o 
  -3   3  12       44.92       51.76      5.84 o 
  -2   3  12     1534.66     1548.46     27.61 o 
  -1   3  12       44.56       56.39      7.10 o 
   0   3  12       18.16       20.69      6.53 o 
   1   3  12      358.93      387.71     15.74 o 
   2   3  12     1579.49     1605.19     33.08 o 
   3   3  12       93.98       95.50     10.10 o 
   4   3  12        0.28       -6.16      6.16 o 
   5   3  12        0.72        3.77      8.07 o 
   6   3  12      262.13      287.85     24.27 o 
   7   3  12      164.78       97.19     34.78 o 
   8   3  12       38.25       12.05     17.20 o 
 -12   4  12     1813.14     1836.56     66.13 o 
 -11   4  12     1608.22     1587.39     40.02 o 
 -10   4  12      629.87      637.58     24.21 o 
  -9   4  12      962.32     1010.63     26.27 o 
  -8   4  12     4183.23     4375.73     60.36 o 
  -7   4  12     4852.04     4597.24     61.47 o 
  -6   4  12     2356.47     2426.21     51.31 o 
  -5   4  12     3050.60     2849.50     37.81 o 
  -4   4  12     6537.04     6411.61     78.21 o 
  -3   4  12     7075.72     7097.57     92.57 o 
  -2   4  12    11734.82    11411.43    138.53 o 
  -1   4  12     4615.73     4387.29     64.05 o 
   0   4  12     2778.90     2779.68     46.73 o 
   1   4  12    12518.79    12648.08    142.04 o 
   2   4  12    10114.87    10115.25    118.14 o 
   3   4  12     3611.47     3526.22     55.84 o 
   4   4  12     2682.22     2745.85     51.06 o 
   5   4  12     5402.41     5447.44     93.57 o 
   6   4  12     6385.74     6386.30    107.82 o 
   7   4  12     2417.71     2506.46     93.37 o 
 -12   5  12      124.34      160.14     22.36 o 
 -11   5  12        5.22        9.74     11.67 o 
 -10   5  12        6.99        7.66     10.11 o 
  -9   5  12      259.49      260.06     13.59 o 
  -8   5  12      512.71      512.97     17.00 o 
  -7   5  12      454.83      392.69     14.53 o 
  -6   5  12     1654.48     1589.69     27.14 o 
  -5   5  12      154.32      147.46     10.88 o 
  -4   5  12      945.10      893.42     19.70 o 
  -3   5  12      247.54      238.44     11.89 o 
  -2   5  12      709.26      651.52     18.38 o 
  -1   5  12      991.00      956.98     22.84 o 
   0   5  12     1426.46     1411.73     33.11 o 
   1   5  12        3.32       -3.49      6.05 o 
   2   5  12      526.34      570.71     19.24 o 
   3   5  12      259.67      270.73     19.31 o 
   4   5  12      233.96      210.93     17.96 o 
   5   5  12      208.98      238.63     22.35 o 
   6   5  12       61.18       61.91     19.79 o 
   7   5  12      387.70      338.30     63.15 o 
 -11   6  12      773.07      835.88     44.15 o 
 -10   6  12      797.18      812.45     29.70 o 
  -9   6  12      366.60      366.56     26.88 o 
  -8   6  12      948.98      996.56     28.83 o 
  -7   6  12     1097.98     1152.54     42.82 o 
  -6   6  12      432.05      438.60     36.38 o 
  -5   6  12     2080.76     2021.23     36.39 o 
  -4   6  12     1456.78     1456.61     27.63 o 
  -3   6  12     6760.11     6744.27     90.10 o 
  -2   6  12     2382.45     2332.56     41.92 o 
  -1   6  12     3489.82     3429.84     55.68 o 
   0   6  12     2155.95     2110.11     40.91 o 
   1   6  12     1286.73     1345.93     33.11 o 
   2   6  12     4079.07     4108.18     66.45 o 
   3   6  12     2939.70     2922.65     53.92 o 
   4   6  12     1650.13     1544.56     96.33 o 
   5   6  12     1130.39     1178.75     52.19 o 
   6   6  12     2487.76     2579.72     84.41 o 
 -10   7  12       27.35        4.48     10.45 o 
  -9   7  12       57.08       19.64     24.89 o 
  -8   7  12      132.42       84.53     17.04 o 
  -7   7  12        0.75       -5.99     10.21 o 
  -6   7  12      440.50      400.18     43.37 o 
  -5   7  12        1.81        4.80      9.02 o 
  -4   7  12      570.73      534.50     40.17 o 
  -3   7  12      111.94      108.10     13.50 o 
  -2   7  12      341.06      321.17     13.51 o 
  -1   7  12      335.19      328.93     15.27 o 
   0   7  12      192.18      165.59     12.86 o 
   1   7  12      135.87      121.06     12.19 o 
   2   7  12        0.93        6.54      8.22 o 
   3   7  12      182.95      193.83     22.73 o 
   4   7  12       17.68      -14.81     21.94 o 
   5   7  12       70.68       68.22     19.20 o 
  -9   8  12        4.06       15.61     14.80 o 
  -8   8  12      413.52      455.20     32.76 o 
  -7   8  12      409.80      421.25     31.61 o 
  -6   8  12      149.53      148.35     20.86 o 
  -5   8  12      200.12      181.26     22.45 o 
  -4   8  12      937.99      913.29     34.29 o 
  -3   8  12      795.67      883.07     32.75 o 
  -2   8  12     1037.07     1069.34     31.91 o 
  -1   8  12      657.48      656.26     26.24 o 
   0   8  12      407.49      380.01     23.48 o 
   1   8  12      455.34      496.71     21.47 o 
   2   8  12     1248.16     1281.35     43.04 o 
   3   8  12      161.71      157.19     17.51 o 
   4   8  12       96.09       70.14     17.18 o 
  -7   9  12       78.58       60.44     18.35 o 
  -6   9  12       30.70        8.01     14.30 o 
  -5   9  12       70.86       36.99     20.54 o 
  -4   9  12      319.18      244.26     37.46 o 
  -3   9  12       13.42       27.59     13.77 o 
  -2   9  12      210.50      228.13     20.52 o 
  -1   9  12        0.84       -0.15     11.32 o 
   0   9  12       93.32       96.93     21.59 o 
   1   9  12       84.05       63.89     17.55 o 
   2   9  12       12.45       -7.38     16.59 o 
  -3  10  12      271.26      231.04     26.13 o 
  -2  10  12       51.08       14.53     15.18 o 
  -1  10  12        4.38       19.91     18.26 o 
 -13   1  13       11.91       11.34     12.57 o 
 -12   1  13        4.43       -2.82      9.32 o 
 -11   1  13        8.86       -5.19     10.77 o 
 -10   1  13       75.04       95.85     12.72 o 
  -9   1  13        8.15        9.25      7.43 o 
  -8   1  13        0.43        0.48      4.66 o 
  -7   1  13        5.95        3.39      4.20 o 
  -6   1  13        8.53       11.46      3.94 o 
  -5   1  13     1026.68     1048.81     16.62 o 
  -4   1  13       40.31       54.07      5.39 o 
  -3   1  13        0.02        0.32      3.60 o 
  -2   1  13      123.99      155.66      8.10 o 
  -1   1  13        0.04       -2.64      4.74 o 
   0   1  13       38.06       32.10      4.91 o 
   1   1  13       67.19       66.09      7.96 o 
   2   1  13       53.01       59.50      7.41 o 
   3   1  13      119.10      120.91     10.76 o 
   4   1  13      126.37      137.97     11.40 o 
   5   1  13      132.05       99.99     11.89 o 
   6   1  13       68.05       51.88     10.30 o 
   7   1  13      309.17      327.98     20.34 o 
   8   1  13        0.71        8.04     11.77 o 
 -13   2  13      113.04      157.82     27.65 o 
 -12   2  13       35.62       42.13     13.56 o 
 -11   2  13       99.89      116.35     18.99 o 
 -10   2  13       13.28        0.86      8.36 o 
  -9   2  13      125.84      145.66     13.67 o 
  -8   2  13      108.76      118.14      9.84 o 
  -7   2  13      786.34      809.74     17.41 o 
  -6   2  13       48.34       44.82      5.61 o 
  -5   2  13     1663.44     1705.16     24.20 o 
  -4   2  13     2064.25     2211.21     30.27 o 
  -3   2  13       45.56       28.17      5.75 o 
  -2   2  13     1275.38     1305.19     26.12 o 
  -1   2  13     1946.55     2094.71     31.59 o 
   0   2  13      643.70      650.08     15.46 o 
   1   2  13      317.91      305.57     10.97 o 
   2   2  13      675.49      658.40     17.25 o 
   3   2  13     2650.39     2657.46     40.45 o 
   4   2  13      172.14      168.48     11.52 o 
   5   2  13      251.47      219.61     13.40 o 
   6   2  13      207.85      195.50     12.93 o 
   7   2  13      399.26      379.28     32.86 o 
   8   2  13      270.88      252.59     39.60 o 
 -13   3  13        0.32       -2.12     11.58 o 
 -12   3  13       22.51        9.93     10.92 o 
 -11   3  13        0.00       -7.83      8.48 o 
 -10   3  13       80.98       77.03     11.99 o 
  -9   3  13      451.29      469.05     17.32 o 
  -8   3  13       19.30       10.96      6.24 o 
  -7   3  13      280.74      266.23     12.76 o 
  -6   3  13        2.68        2.66      4.69 o 
  -5   3  13     2073.18     2180.93     30.01 o 
  -4   3  13     1522.09     1548.22     22.57 o 
  -3   3  13      248.66      238.33     10.82 o 
  -2   3  13       86.75       87.76      5.92 o 
  -1   3  13      248.96      297.64     14.97 o 
   0   3  13       26.22       29.71      7.25 o 
   1   3  13        2.52        3.54      6.16 o 
   2   3  13     1355.43     1331.89     31.70 o 
   3   3  13      246.45      249.77     15.53 o 
   4   3  13        0.91       -6.92      6.92 o 
   5   3  13      526.11      485.35     26.17 o 
   6   3  13       72.40      130.75     23.31 o 
   7   3  13      212.32      176.94     27.24 o 
 -12   4  13      337.11      391.91     21.87 o 
 -11   4  13      360.53      351.86     19.85 o 
 -10   4  13        1.80        0.18      8.00 o 
  -9   4  13      271.67      274.82     15.09 o 
  -8   4  13     2802.94     2690.95     46.58 o 
  -7   4  13     1241.92     1238.67     26.18 o 
  -6   4  13     1019.94     1100.78     24.25 o 
  -5   4  13      428.21      440.18     13.75 o 
  -4   4  13     2781.36     2736.23     42.32 o 
  -3   4  13     2135.12     2110.66     38.68 o 
  -2   4  13     2049.96     2098.36     38.63 o 
  -1   4  13     2857.62     2805.23     47.39 o 
   0   4  13     2198.67     2180.12     50.62 o 
   1   4  13     1314.63     1322.71     28.49 o 
   2   4  13     1537.54     1543.83     46.44 o 
   3   4  13     2031.11     2018.71     49.14 o 
   4   4  13      511.31      500.36     21.58 o 
   5   4  13      859.46      866.52     31.97 o 
   6   4  13      179.36      205.18     19.91 o 
   7   4  13      542.85      458.88     35.13 o 
 -12   5  13       49.29       48.16     15.53 o 
 -11   5  13       35.91       31.33      8.43 o 
 -10   5  13        3.87       -1.95      6.38 o 
  -9   5  13      333.01      330.77     17.45 o 
  -8   5  13       58.41       76.43      8.60 o 
  -7   5  13       19.67        7.77      6.45 o 
  -6   5  13        9.75        0.85      5.80 o 
  -5   5  13      525.33      535.64     18.72 o 
  -4   5  13     1210.92     1196.19     25.23 o 
  -3   5  13      105.50       89.03     16.11 o 
  -2   5  13      133.21      108.94     13.21 o 
  -1   5  13      301.51      319.90     24.65 o 
   0   5  13       38.13       27.35      7.08 o 
   1   5  13      764.75      761.87     22.09 o 
   2   5  13      574.20      549.96     19.76 o 
   3   5  13      276.00      266.89     19.93 o 
   4   5  13      400.47      439.27     33.83 o 
   5   5  13      843.06      840.03     44.34 o 
   6   5  13      550.59      640.93     42.96 o 
 -11   6  13      469.07      521.69     29.78 o 
 -10   6  13      706.00      754.20     45.11 o 
  -9   6  13      823.35      825.60     29.70 o 
  -8   6  13      644.46      644.14     22.89 o 
  -7   6  13     1626.41     1614.70     51.65 o 
  -6   6  13     1822.29     1775.07     52.37 o 
  -5   6  13     2517.23     2477.17     63.95 o 
  -4   6  13     1805.50     1819.82     32.95 o 
  -3   6  13     1027.70     1012.66     33.38 o 
  -2   6  13     2040.48     1926.40     38.05 o 
  -1   6  13     1875.56     1855.72     38.00 o 
   0   6  13     2536.57     2558.93     47.49 o 
   1   6  13     2654.78     2635.45     49.29 o 
   2   6  13     1251.13     1264.55     42.76 o 
   3   6  13     1702.87     1643.50     58.83 o 
   4   6  13     1257.12     1239.51     52.39 o 
   5   6  13      692.41      727.46     88.30 o 
   6   6  13      833.72      914.94     96.33 o 
 -10   7  13        0.10      -11.51     16.08 o 
  -9   7  13      108.27       79.68     18.03 o 
  -8   7  13        0.68       -2.75     11.25 o 
  -7   7  13        2.51       15.00     12.11 o 
  -6   7  13      164.23      169.08     21.12 o 
  -5   7  13      229.36      228.09     27.84 o 
  -4   7  13        6.15        7.52      9.12 o 
  -3   7  13       13.05       16.18      5.85 o 
  -2   7  13       32.96       35.96      7.66 o 
  -1   7  13      625.97      594.19     21.32 o 
   0   7  13      130.15      155.25     16.70 o 
   1   7  13      463.64      469.13     25.64 o 
   2   7  13      494.25      542.87     32.75 o 
   3   7  13      203.18      274.81     26.47 o 
   4   7  13      499.55      506.08     41.21 o 
   5   7  13     1110.57     1115.82     75.45 o 
  -9   8  13      932.12      925.26     45.10 o 
  -8   8  13      421.02      437.60     32.88 o 
  -7   8  13      707.69      693.02     38.97 o 
  -6   8  13     2081.10     2154.07     65.57 o 
  -5   8  13     2048.79     1916.63     67.16 o 
  -4   8  13      885.08      952.23     42.96 o 
  -3   8  13      785.10      761.76     43.46 o 
  -2   8  13      936.64      970.23     34.87 o 
  -1   8  13     3016.15     2973.55     74.73 o 
   0   8  13     1735.18     1677.49     39.28 o 
   1   8  13      642.62      631.49     36.61 o 
   2   8  13     1958.39     1918.42     84.04 o 
   3   8  13     1418.95     1416.10     45.88 o 
  -7   9  13       13.88       -6.12     13.83 o 
  -6   9  13        1.26       10.60     14.36 o 
  -5   9  13        7.49        3.60     15.30 o 
  -4   9  13       20.88       23.28     28.90 o 
  -3   9  13       46.55       36.17     39.07 o 
  -2   9  13       16.69       -0.36     12.08 o 
  -1   9  13      140.89      182.57     22.85 o 
   0   9  13      811.40      869.57     42.77 o 
   1   9  13      317.45      290.22     38.64 o 
 -13   0  14     3591.76     3883.33    109.38 o 
 -12   0  14     2066.52     2106.31     95.26 o 
 -11   0  14      694.37      818.77     54.58 o 
 -10   0  14      674.90      754.68     36.88 o 
  -9   0  14      700.12      708.11     34.38 o 
  -8   0  14     4372.90     4514.95    123.98 o 
  -7   0  14     2052.07     2274.38     44.96 o 
  -6   0  14      600.62      584.60     31.82 o 
  -5   0  14     6224.38     6256.69     92.92 o 
  -4   0  14     3369.91     3471.78     59.15 o 
  -3   0  14      146.07       87.23      8.56 o 
  -2   0  14      148.42      154.89     22.71 o 
  -1   0  14     2393.51     2348.44     44.42 o 
   0   0  14     2771.99     2625.21     55.67 o 
   1   0  14     4148.18     4285.56     83.74 o 
   2   0  14      911.54      968.39     33.15 o 
   3   0  14     2276.83     2399.49     57.16 o 
   4   0  14       20.76       21.52     11.32 o 
   5   0  14      570.05      594.59     63.68 o 
   6   0  14     1021.89      941.06     42.17 o 
   7   0  14        1.45      -12.84     12.84 o 
 -13   1  14       11.26       -1.05     11.46 o 
 -12   1  14      650.73      635.97     27.44 o 
 -11   1  14      772.02      871.40     42.17 o 
 -10   1  14       20.36       11.57      8.81 o 
  -9   1  14        8.33        2.85      6.70 o 
  -8   1  14      213.85      261.91     11.06 o 
  -7   1  14      794.66      798.28     15.29 o 
  -6   1  14      289.60      321.69     10.10 o 
  -5   1  14       68.85       84.16      6.52 o 
  -4   1  14     3540.60     3511.56     39.51 o 
  -3   1  14     6053.06     6095.68     60.30 o 
  -2   1  14     5241.47     5451.33     64.08 o 
  -1   1  14      903.18      876.79     25.70 o 
   0   1  14     2596.41     2638.21     37.21 o 
   1   1  14     9204.45     9451.11    101.34 o 
   2   1  14     8171.96     8457.50    138.65 o 
   3   1  14     3518.90     3613.80     85.25 o 
   4   1  14     1192.06     1241.70     32.32 o 
   5   1  14     4557.97     4368.38     73.44 o 
   6   1  14     3773.50     3764.48     67.39 o 
   7   1  14     1946.67     1988.63     49.94 o 
 -13   2  14     1952.87     1943.43     56.71 o 
 -12   2  14     1975.11     1899.29     54.58 o 
 -11   2  14      970.94     1035.00     37.37 o 
 -10   2  14       14.33       20.48     10.57 o 
  -9   2  14     2853.56     2867.98     58.81 o 
  -8   2  14     3116.87     3159.89     47.26 o 
  -7   2  14      520.99      522.95     18.05 o 
  -6   2  14     1199.24     1226.13     25.50 o 
  -5   2  14     1661.94     1669.17     24.58 o 
  -4   2  14     6363.06     6309.13     66.72 o 
  -3   2  14     2402.92     2322.86     38.10 o 
  -2   2  14      116.62      111.07      8.69 o 
  -1   2  14      404.24      401.39     12.71 o 
   0   2  14     2674.62     2506.36     35.94 o 
   1   2  14     3490.00     3369.63     48.84 o 
   2   2  14     2025.48     2252.58     36.57 o 
   3   2  14      145.64      158.94      9.93 o 
   4   2  14      442.94      442.66     32.62 o 
   5   2  14     1069.43     1094.57     25.53 o 
   6   2  14      121.76      117.48     21.79 o 
   7   2  14        1.54       -7.17     13.86 o 
 -12   3  14      930.27      923.18     36.15 o 
 -11   3  14      477.36      503.86     24.36 o 
 -10   3  14       17.54       13.15     12.67 o 
  -9   3  14        1.13       -2.38      6.44 o 
  -8   3  14      313.29      356.11     15.11 o 
  -7   3  14     1315.82     1297.74     27.07 o 
  -6   3  14       98.76      113.57     15.13 o 
  -5   3  14      591.35      643.42     16.43 o 
  -4   3  14     1108.69     1108.19     22.41 o 
  -3   3  14     5455.28     5409.93     64.67 o 
  -2   3  14     2215.09     2237.81     26.78 o 
  -1   3  14       64.85       97.51     12.11 o 
   0   3  14     1248.47     1250.52     28.96 o 
   1   3  14     6479.83     6600.41     90.98 o 
   2   3  14     8022.93     8202.56    112.39 o 
   3   3  14      322.74      348.78     18.14 o 
   4   3  14      872.46      916.48     28.00 o 
   5   3  14     3136.80     3336.66     70.91 o 
   6   3  14     3131.84     3130.93     94.11 o 
   7   3  14     1023.25     1029.87     52.72 o 
 -12   4  14      607.52      606.51     26.66 o 
 -11   4  14      167.64      193.32     16.93 o 
 -10   4  14      308.46      314.86     18.86 o 
  -9   4  14      782.20      793.08     23.96 o 
  -8   4  14     2284.33     2269.64     44.70 o 
  -7   4  14     2105.01     2129.59     39.32 o 
  -6   4  14        5.68        5.74      5.68 o 
  -5   4  14      678.62      742.87     19.89 o 
  -4   4  14     6247.12     6309.20     86.34 o 
  -3   4  14     2102.43     1967.84     37.80 o 
  -2   4  14       86.26      102.29     10.30 o 
  -1   4  14      617.35      672.14     21.41 o 
   0   4  14     4137.47     4015.30     63.00 o 
   1   4  14     1580.39     1641.78     55.34 o 
   2   4  14        8.85        6.31      7.38 o 
   3   4  14        2.41       -3.95      7.34 o 
   4   4  14     1154.04     1084.87     35.07 o 
   5   4  14      729.27      741.26     34.11 o 
   6   4  14       30.38       29.08     14.56 o 
 -11   5  14       83.93       67.49     11.90 o 
 -10   5  14       20.71        7.35      9.65 o 
  -9   5  14       25.66       24.43      7.77 o 
  -8   5  14     1073.24     1051.64     25.88 o 
  -7   5  14      670.96      708.18     20.05 o 
  -6   5  14       99.76       73.28      9.90 o 
  -5   5  14       43.34       58.61      9.18 o 
  -4   5  14      217.58      191.78     12.40 o 
  -3   5  14      796.43      775.58     22.54 o 
  -2   5  14     2695.78     2763.24     51.12 o 
  -1   5  14      446.91      400.09     17.65 o 
   0   5  14        6.55       -3.78      6.52 o 
   1   5  14     1245.38     1261.48     31.66 o 
   2   5  14     1536.28     1525.55     41.21 o 
   3   5  14     1212.37     1234.41     37.89 o 
   4   5  14      238.14      243.66     22.84 o 
   5   5  14     1121.95     1200.93     54.24 o 
   6   5  14     2209.57     2369.16    101.14 o 
 -11   6  14        8.69        8.91     14.21 o 
 -10   6  14      153.90      130.94     20.70 o 
  -9   6  14      624.95      646.02     25.14 o 
  -8   6  14     1059.79      999.69     27.32 o 
  -7   6  14      205.90      226.50     13.44 o 
  -6   6  14       39.38       42.34      7.91 o 
  -5   6  14     1125.33     1108.78     27.54 o 
  -4   6  14      973.50     1000.64     25.56 o 
  -3   6  14      744.77      748.73     23.59 o 
  -2   6  14       53.11       68.21      9.61 o 
  -1   6  14     1727.63     1634.56     35.94 o 
   0   6  14     1412.19     1371.74     33.25 o 
   1   6  14      120.17      135.97     13.48 o 
   2   6  14       90.71       85.13     16.54 o 
   3   6  14        1.32       -7.63     10.08 o 
   4   6  14      243.32      231.44     27.77 o 
   5   6  14      479.35      420.53     63.15 o 
 -10   7  14       17.63       27.05     16.04 o 
  -9   7  14        0.20       -5.84     12.89 o 
  -8   7  14      656.31      568.23     34.64 o 
  -7   7  14      214.94      225.82     31.53 o 
  -6   7  14      133.76      138.83     20.48 o 
  -5   7  14       15.84        3.67      9.42 o 
  -4   7  14       15.43       12.49      5.61 o 
  -3   7  14      150.63      155.77     11.52 o 
  -2   7  14       46.64       47.30      9.05 o 
  -1   7  14      493.87      387.69     18.03 o 
   0   7  14       13.79       20.69      8.35 o 
   1   7  14      147.60      157.52     15.60 o 
   2   7  14      437.11      458.43     23.82 o 
   3   7  14      118.91      110.32     20.56 o 
   4   7  14      124.98      158.28     24.67 o 
  -8   8  14      396.85      336.73     34.15 o 
  -7   8  14       50.18       57.27     16.88 o 
  -6   8  14      193.33      201.74     24.51 o 
  -5   8  14      122.33      119.71     27.28 o 
  -4   8  14     1047.68     1061.88     79.43 o 
  -3   8  14      210.56      235.68     24.04 o 
  -2   8  14        0.43      -10.47     10.47 o 
  -1   8  14       39.40       21.28      8.25 o 
   0   8  14      477.66      436.87     33.12 o 
   1   8  14        1.96       -6.02      8.15 o 
   2   8  14       16.53        9.97      9.80 o 
   3   8  14       25.28       31.25     14.25 o 
  -6   9  14       18.24       15.28     14.91 o 
  -5   9  14       55.85       78.21     26.76 o 
  -4   9  14       18.04        7.27     16.26 o 
  -3   9  14       63.67       62.55     25.15 o 
  -2   9  14        7.43       -0.71     12.27 o 
  -1   9  14       19.25        7.45     13.27 o 
   0   9  14       26.05       12.75     15.11 o 
   1   9  14      116.35       87.32     20.06 o 
 -13   1  15        2.77       -6.42     10.40 o 
 -12   1  15       98.17       93.39     14.86 o 
 -11   1  15        9.97        3.23      9.09 o 
 -10   1  15      580.00      547.83     23.41 o 
  -9   1  15      289.25      287.55     15.78 o 
  -8   1  15      111.63      133.90      9.76 o 
  -7   1  15       27.64       23.63      5.01 o 
  -6   1  15       12.06        6.01      4.22 o 
  -5   1  15      672.35      691.12     15.15 o 
  -4   1  15      410.85      393.93     12.65 o 
  -3   1  15        2.55        6.48      5.12 o 
  -2   1  15      259.11      250.20     14.96 o 
  -1   1  15       12.01       21.53      5.94 o 
   0   1  15      195.97      236.59     11.00 o 
   1   1  15        1.03       -0.15      6.01 o 
   2   1  15       25.80       48.16      8.15 o 
   3   1  15     1452.57     1541.13     33.61 o 
   4   1  15        2.42       -1.64      7.20 o 
   5   1  15       17.09        9.99      8.64 o 
   6   1  15       60.55       59.96     11.43 o 
   7   1  15       35.36        7.77     10.28 o 
 -13   2  15       69.41       67.81     15.64 o 
 -12   2  15       35.61       12.49     11.68 o 
 -11   2  15      177.94      186.53     19.04 o 
 -10   2  15        7.42        7.46     10.21 o 
  -9   2  15       12.14        0.79      7.85 o 
  -8   2  15      247.69      288.82     14.02 o 
  -7   2  15      690.85      700.75     16.92 o 
  -6   2  15      828.54      817.87     17.05 o 
  -5   2  15      352.91      358.10     14.46 o 
  -4   2  15      100.10      133.73      8.48 o 
  -3   2  15      193.11      185.00     10.55 o 
  -2   2  15      112.40      124.08      9.25 o 
  -1   2  15      322.30      315.73     12.06 o 
   0   2  15      162.76      191.53     10.09 o 
   1   2  15      191.39      175.71     11.89 o 
   2   2  15       38.18       33.50      6.90 o 
   3   2  15       36.21       31.77      7.07 o 
   4   2  15       59.29       62.24     10.04 o 
   5   2  15      148.69      120.23     10.02 o 
   6   2  15        7.22      -13.86     13.86 o 
   7   2  15        0.00       -1.38     15.41 o 
 -12   3  15      506.50      449.93     27.62 o 
 -11   3  15      708.36      664.71     37.35 o 
 -10   3  15      300.08      309.26     19.23 o 
  -9   3  15     1820.82     1825.77     37.90 o 
  -8   3  15      934.91      905.79     25.08 o 
  -7   3  15      712.21      754.46     18.89 o 
  -6   3  15       14.11       14.44      6.77 o 
  -5   3  15      435.27      453.91     13.44 o 
  -4   3  15     3442.59     3458.13     47.15 o 
  -3   3  15      393.27      396.47     15.34 o 
  -2   3  15      110.41      123.37      8.67 o 
  -1   3  15      545.55      565.34     19.66 o 
   0   3  15      154.48      165.83     12.88 o 
   1   3  15       31.57       26.50     10.81 o 
   2   3  15      497.24      518.93     21.50 o 
   3   3  15     1161.65     1165.43     40.01 o 
   4   3  15     1194.22     1291.03     34.48 o 
   5   3  15      424.42      422.83     24.53 o 
   6   3  15      194.37      212.13     34.25 o 
 -12   4  15      452.79      454.92     34.32 o 
 -11   4  15      669.55      738.72     28.11 o 
 -10   4  15        6.55       -5.20      7.86 o 
  -9   4  15        7.75       13.04      7.54 o 
  -8   4  15      305.75      291.22     15.32 o 
  -7   4  15     1502.96     1508.70     32.23 o 
  -6   4  15     2404.52     2393.92     41.90 o 
  -5   4  15       40.28       28.99      7.29 o 
  -4   4  15     1343.60     1268.71     43.87 o 
  -3   4  15       88.04       89.55     10.29 o 
  -2   4  15        4.52       -5.78      5.78 o 
  -1   4  15       47.72       44.55      8.63 o 
   0   4  15       11.02       14.83      7.54 o 
   1   4  15      285.58      285.83     16.28 o 
   2   4  15        0.23        4.57      7.63 o 
   3   4  15        2.07       -7.42      7.42 o 
   4   4  15      191.60      138.83     14.45 o 
   5   4  15       78.61       48.63     23.10 o 
   6   4  15       12.90       -3.38     16.69 o 
 -11   5  15     1026.07     1006.87     29.98 o 
 -10   5  15      674.41      686.33     22.92 o 
  -9   5  15     1628.78     1627.69     44.18 o 
  -8   5  15     1054.76     1027.81     26.19 o 
  -7   5  15      863.32      898.78     23.05 o 
  -6   5  15      560.43      548.96     23.17 o 
  -5   5  15     2031.02     2048.66     45.30 o 
  -4   5  15     1599.36     1530.01     39.24 o 
  -3   5  15     1149.12     1133.15     30.94 o 
  -2   5  15     1783.57     1836.28     42.84 o 
  -1   5  15      166.93      181.55     16.76 o 
   0   5  15      822.81      845.56     25.78 o 
   1   5  15      638.29      683.22     32.04 o 
   2   5  15     1285.68     1266.52     47.12 o 
   3   5  15     1039.16     1094.11     36.56 o 
   4   5  15      916.59      823.30     44.23 o 
   5   5  15     1401.66     1460.03     83.48 o 
 -11   6  15      496.43      494.78     28.96 o 
 -10   6  15      412.96      416.84     22.39 o 
  -9   6  15       17.21        8.93      8.76 o 
  -8   6  15      381.91      350.61     16.82 o 
  -7   6  15     1006.92      957.07     38.53 o 
  -6   6  15      134.89      130.63     21.94 o 
  -5   6  15      304.64      324.42     16.01 o 
  -4   6  15      239.60      190.41     13.12 o 
  -3   6  15      173.26      161.20     12.60 o 
  -2   6  15       80.43       84.32     10.72 o 
  -1   6  15        0.27        4.36      7.42 o 
   0   6  15        2.87        5.19      7.33 o 
   1   6  15       26.20       13.83     10.16 o 
   2   6  15        4.21       -7.44     10.08 o 
   3   6  15      234.32      243.64     23.07 o 
   4   6  15        5.34       -9.41     14.14 o 
   5   6  15       65.77       36.39     31.04 o 
  -9   7  15      688.44      619.33     37.51 o 
  -8   7  15      524.26      569.44     35.80 o 
  -7   7  15      431.10      394.45     48.57 o 
  -6   7  15     1769.17     1738.22     57.18 o 
  -5   7  15     2146.24     2106.79     42.60 o 
  -4   7  15     1124.73     1060.57     29.22 o 
  -3   7  15     1240.47     1257.91     34.86 o 
  -2   7  15     1335.46     1393.04     33.23 o 
  -1   7  15     1757.03     1737.07     42.37 o 
   0   7  15      628.26      627.18     26.06 o 
   1   7  15     1258.13     1247.35     36.89 o 
   2   7  15     1261.32     1354.01     69.35 o 
   3   7  15     1711.65     1657.29    116.66 o 
  -8   8  15       16.46        8.08     16.03 o 
  -7   8  15      208.59      186.94     23.80 o 
  -6   8  15      248.76      217.66     25.54 o 
  -5   8  15      193.91      173.96     27.62 o 
  -4   8  15        9.99       21.38     17.02 o 
  -3   8  15       97.75       73.21     31.57 o 
  -2   8  15      124.72      153.70     16.07 o 
  -1   8  15      226.30      198.49     15.28 o 
   0   8  15        2.60       -6.05      8.24 o 
   1   8  15        5.53        7.27      9.73 o 
   2   8  15      362.27      368.80     35.53 o 
  -5   9  15     1615.47     1693.30     74.17 o 
  -4   9  15      536.94      533.12     97.40 o 
  -3   9  15      394.14      405.31     39.35 o 
  -2   9  15     1141.75     1175.26     47.55 o 
  -1   9  15     2001.07     1985.23     63.34 o 
 -13   0  16      546.03      477.35     38.83 o 
 -12   0  16        0.31      -13.07     13.07 o 
 -11   0  16       20.60       17.96     13.62 o 
 -10   0  16      286.94      282.61     26.46 o 
  -9   0  16      360.10      437.71     29.49 o 
  -8   0  16      609.98      632.41     32.76 o 
  -7   0  16     1623.35     1749.05     39.69 o 
  -6   0  16      419.28      479.01     23.33 o 
  -5   0  16     1143.53     1149.52     27.69 o 
  -4   0  16       13.69       17.27      7.19 o 
  -3   0  16      524.48      491.43     17.71 o 
  -2   0  16      351.77      363.06     20.92 o 
  -1   0  16     1553.90     1582.07     42.27 o 
   0   0  16      151.89      167.77     22.24 o 
   1   0  16       29.03       20.65     12.43 o 
   2   0  16      252.13      222.84     21.60 o 
   3   0  16     2589.27     2578.28     72.99 o 
   4   0  16       34.62        9.24     14.45 o 
   5   0  16     1127.14     1122.62     46.47 o 
   6   0  16      992.23      920.44     42.69 o 
 -13   1  16     3007.17     3109.57     66.33 o 
 -12   1  16     3166.29     3147.28     66.74 o 
 -11   1  16     1941.87     1982.50     65.44 o 
 -10   1  16     2913.55     2879.97     62.72 o 
  -9   1  16     6447.44     6417.25     89.01 o 
  -8   1  16     4830.09     4899.97     61.10 o 
  -7   1  16     1424.03     1531.75     28.35 o 
  -6   1  16      854.01      854.99     19.16 o 
  -5   1  16     9447.92     9547.79    129.99 o 
  -4   1  16    12344.86    12498.89    120.62 o 
  -3   1  16     4650.93     4658.20     60.47 o 
  -2   1  16     3734.05     3949.79     51.64 o 
  -1   1  16     1817.81     1872.12     34.27 o 
   0   1  16     4191.94     4134.74     58.78 o 
   1   1  16     3574.32     3546.35     57.20 o 
   2   1  16     2670.12     2772.61     49.00 o 
   3   1  16     1917.96     2031.75     44.11 o 
   4   1  16     1190.51     1102.41     33.21 o 
   5   1  16     2473.15     2513.66     51.51 o 
   6   1  16      775.31      738.26     26.56 o 
 -13   2  16      260.89      214.67     23.00 o 
 -12   2  16       21.70        4.38     11.79 o 
 -11   2  16       36.29       37.78     13.00 o 
 -10   2  16       67.46       60.10     13.37 o 
  -9   2  16       66.17       69.76     11.74 o 
  -8   2  16       50.83       49.94      8.34 o 
  -7   2  16        0.22        2.00      5.17 o 
  -6   2  16       11.94        8.02      4.94 o 
  -5   2  16      131.57      111.34      8.20 o 
  -4   2  16      629.74      664.23     17.94 o 
  -3   2  16      517.99      457.39     15.37 o 
  -2   2  16       34.28       34.59      7.33 o 
  -1   2  16     1607.87     1527.99     27.31 o 
   0   2  16      402.21      403.20     16.30 o 
   1   2  16      190.16      199.62     21.46 o 
   2   2  16       26.18       22.07      7.30 o 
   3   2  16      733.05      704.19     22.20 o 
   4   2  16      101.95       82.90      9.45 o 
   5   2  16      432.95      426.55     33.69 o 
   6   2  16      532.59      543.12     38.84 o 
 -12   3  16     2788.61     2616.16     66.11 o 
 -11   3  16     1400.62     1440.62     59.78 o 
 -10   3  16     1078.76     1198.54     39.56 o 
  -9   3  16     5306.99     5338.53     84.02 o 
  -8   3  16     5764.03     5752.38     81.56 o 
  -7   3  16     1790.98     1861.40     35.84 o 
  -6   3  16      358.31      397.24     15.37 o 
  -5   3  16     2128.76     2132.54     33.86 o 
  -4   3  16     7904.43     7791.25     88.64 o 
  -3   3  16     4225.79     4234.04     55.85 o 
  -2   3  16      760.21      776.51     16.56 o 
  -1   3  16     1995.36     2038.40     40.52 o 
   0   3  16     2545.16     2654.69     48.50 o 
   1   3  16     3117.55     3142.64     71.66 o 
   2   3  16      972.57      962.50     31.77 o 
   3   3  16      339.80      378.05     22.41 o 
   4   3  16     2722.02     2799.18     62.15 o 
   5   3  16     2935.35     2931.31     91.67 o 
   6   3  16      698.05      816.74    107.03 o 
 -12   4  16       48.77       57.38     14.43 o 
 -11   4  16       56.53       39.51     11.82 o 
 -10   4  16      520.29      514.41     23.23 o 
  -9   4  16       48.19       37.25     10.40 o 
  -8   4  16       10.68        5.04      6.86 o 
  -7   4  16        8.27        9.38      6.70 o 
  -6   4  16       85.45       89.24      9.59 o 
  -5   4  16      981.97      972.32     28.21 o 
  -4   4  16       10.24       10.59      7.82 o 
  -3   4  16       17.02       21.05      8.10 o 
  -2   4  16       57.65       76.83     10.96 o 
  -1   4  16      124.05      117.26     13.15 o 
   0   4  16     1057.55     1079.94     31.89 o 
   1   4  16      138.51      142.90     17.73 o 
   2   4  16      420.25      397.51     20.53 o 
   3   4  16       15.28       -2.60      8.46 o 
   4   4  16      107.93      116.69     16.07 o 
   5   4  16      183.82      204.39     22.80 o 
 -11   5  16      919.34      914.97     30.17 o 
 -10   5  16      765.75      749.76     24.63 o 
  -9   5  16     1238.41     1279.00     35.42 o 
  -8   5  16     3005.99     2923.46     61.06 o 
  -7   5  16     1124.69     1153.69     45.57 o 
  -6   5  16     1026.76     1075.60     52.52 o 
  -5   5  16     1419.78     1433.32     42.37 o 
  -4   5  16     1010.05     1052.40     48.04 o 
  -3   5  16      567.72      634.71     26.11 o 
  -2   5  16       79.34       70.25     12.62 o 
  -1   5  16      899.82      917.65     26.97 o 
   0   5  16     3250.82     3308.39     58.24 o 
   1   5  16     1127.87     1176.23     36.70 o 
   2   5  16      119.08      142.56     18.55 o 
   3   5  16      402.24      374.75     27.01 o 
   4   5  16      976.50     1073.24     82.41 o 
   5   5  16     1582.82     1576.35     66.59 o 
 -10   6  16      879.32      777.92     29.69 o 
  -9   6  16      216.39      232.38     14.33 o 
  -8   6  16       38.40       39.29      9.40 o 
  -7   6  16        0.02        1.55      7.39 o 
  -6   6  16      237.36      259.49     28.12 o 
  -5   6  16      514.02      532.27     31.82 o 
  -4   6  16       45.24       24.24      8.15 o 
  -3   6  16       21.70       22.15      8.17 o 
  -2   6  16       72.62       55.28      9.71 o 
  -1   6  16      445.80      418.53     19.89 o 
   0   6  16      149.44      165.00     14.95 o 
   1   6  16      303.70      307.42     22.86 o 
   2   6  16      191.01      187.21     20.65 o 
   3   6  16        7.66       -4.89     11.90 o 
   4   6  16        8.96       -1.83     15.68 o 
  -9   7  16      551.34      510.32     35.50 o 
  -8   7  16     1310.97     1275.19     50.66 o 
  -7   7  16      406.73      357.86     29.57 o 
  -6   7  16      105.02       84.90     18.12 o 
  -5   7  16      350.22      330.89     16.67 o 
  -4   7  16      690.06      721.70     33.52 o 
  -3   7  16       20.85       -2.75      7.28 o 
  -2   7  16       65.26       60.92     12.67 o 
  -1   7  16     1304.11     1327.65     37.41 o 
   0   7  16      836.18      927.69     38.16 o 
   1   7  16      204.08      201.82     18.50 o 
   2   7  16       32.26       27.17     13.99 o 
   3   7  16       83.99       79.57     28.36 o 
  -8   8  16        0.04       -9.87     13.89 o 
  -7   8  16       13.99       -5.08     13.05 o 
  -6   8  16       90.19       77.69     18.29 o 
  -5   8  16      159.53      173.28     27.97 o 
  -4   8  16       12.21       -0.28     14.32 o 
  -3   8  16       30.10       56.10     19.20 o 
  -2   8  16      111.80      109.59     12.25 o 
  -1   8  16      123.47      118.29     18.07 o 
   0   8  16       32.21       16.30     10.68 o 
   1   8  16       17.75       13.99     10.27 o 
  -4   9  16       47.64       28.90     19.68 o 
  -3   9  16        5.45       -3.43     16.26 o 
  -2   9  16       32.77       14.58     14.75 o 
 -13   1  17       33.87       20.90     12.63 o 
 -12   1  17       13.08       14.50     11.38 o 
 -11   1  17      270.70      237.34     18.68 o 
 -10   1  17       58.03       54.58     15.45 o 
  -9   1  17       12.99       21.95      9.62 o 
  -8   1  17      653.63      685.39     19.49 o 
  -7   1  17        8.98       -0.78      5.27 o 
  -6   1  17      161.93      180.01     10.84 o 
  -5   1  17        6.56       16.22      5.66 o 
  -4   1  17       17.93       19.21      5.82 o 
  -3   1  17       62.43       76.53      8.58 o 
  -2   1  17      206.24      226.46     11.77 o 
  -1   1  17      129.29       98.82     10.61 o 
   0   1  17      287.04      287.12     19.08 o 
   1   1  17      130.71      124.13     18.54 o 
   2   1  17        1.95       -6.27      7.26 o 
   3   1  17     1112.25     1049.76     30.42 o 
   4   1  17       87.08       53.73     11.07 o 
   5   1  17      153.50      152.00     14.81 o 
   6   1  17       82.93       35.74     11.42 o 
 -12   2  17        8.00       14.50     12.31 o 
 -11   2  17       23.58       18.29     16.63 o 
 -10   2  17       27.73       30.63     12.08 o 
  -9   2  17      453.28      438.97     24.71 o 
  -8   2  17      686.49      698.30     24.84 o 
  -7   2  17        5.19        9.89      5.90 o 
  -6   2  17      234.19      240.34     17.24 o 
  -5   2  17        0.59       -1.22      5.17 o 
  -4   2  17      807.25      799.55     20.34 o 
  -3   2  17      119.68      125.51     10.23 o 
  -2   2  17      346.47      375.49     20.82 o 
  -1   2  17      871.45      929.49     23.56 o 
   0   2  17     1712.32     1710.81     37.52 o 
   1   2  17        0.85       -5.78      5.78 o 
   2   2  17       77.65       62.94      9.60 o 
   3   2  17      109.78       97.06     10.28 o 
   4   2  17      381.53      369.83     15.45 o 
   5   2  17      261.55      242.04     23.61 o 
   6   2  17       42.28       32.62     18.87 o 
 -12   3  17      632.20      613.03     31.68 o 
 -11   3  17      783.58      720.50     49.74 o 
 -10   3  17      474.51      440.44     25.44 o 
  -9   3  17      596.68      588.21     24.30 o 
  -8   3  17      274.29      274.83     19.72 o 
  -7   3  17      644.47      662.71     19.90 o 
  -6   3  17       42.51       41.38      7.64 o 
  -5   3  17      204.18      196.18     15.66 o 
  -4   3  17      943.72      907.32     23.57 o 
  -3   3  17      368.59      364.89     25.68 o 
  -2   3  17      897.54      880.02     21.04 o 
  -1   3  17      303.02      321.52     18.50 o 
   0   3  17       61.87       59.62     20.00 o 
   1   3  17      647.02      573.42     31.98 o 
   2   3  17      725.43      773.32     29.20 o 
   3   3  17      440.63      449.35     38.82 o 
   4   3  17      425.01      393.29     39.98 o 
   5   3  17      249.97      238.21     66.89 o 
 -12   4  17      108.18       86.22     15.95 o 
 -11   4  17        7.55       17.28     11.40 o 
 -10   4  17      415.37      400.67     21.54 o 
  -9   4  17      427.44      436.64     19.33 o 
  -8   4  17      274.05      241.66     18.77 o 
  -7   4  17       85.40       87.01     13.20 o 
  -6   4  17      191.50      206.82     17.92 o 
  -5   4  17      834.98      794.73     26.23 o 
  -4   4  17        1.03       -5.43      7.49 o 
  -3   4  17      387.80      391.04     28.89 o 
  -2   4  17      527.28      513.94     22.61 o 
  -1   4  17     3215.18     3274.77     62.56 o 
   0   4  17     1291.92     1301.93     36.42 o 
   1   4  17      375.95      381.84     25.98 o 
   2   4  17      280.22      326.04     19.77 o 
   3   4  17      250.15      268.69     21.06 o 
   4   4  17      360.24      375.37     24.43 o 
   5   4  17      271.19      256.94     32.31 o 
 -11   5  17     1714.41     1701.22     53.14 o 
 -10   5  17      557.78      566.39     24.70 o 
  -9   5  17      964.91      971.56     29.57 o 
  -8   5  17      931.14      913.35     25.15 o 
  -7   5  17     1376.57     1388.68     38.41 o 
  -6   5  17      156.30      161.42     15.60 o 
  -5   5  17      455.58      476.79     25.63 o 
  -4   5  17     1487.42     1384.92     36.24 o 
  -3   5  17     2741.34     2607.12     69.52 o 
  -2   5  17      927.78      952.63     30.60 o 
  -1   5  17      120.76      140.91     13.39 o 
   0   5  17     1142.95     1121.35     31.53 o 
   1   5  17      517.07      551.31     30.40 o 
   2   5  17      927.33      892.46     37.49 o 
   3   5  17      774.63      861.43     38.34 o 
   4   5  17      453.18      458.47     76.53 o 
 -10   6  17      684.21      671.10     22.91 o 
  -9   6  17      710.12      642.32     27.50 o 
  -8   6  17      236.51      224.24     16.39 o 
  -7   6  17      342.97      345.56     19.51 o 
  -6   6  17      347.79      323.26     21.35 o 
  -5   6  17      752.75      731.99     42.17 o 
  -4   6  17      211.55      185.75     14.40 o 
  -3   6  17      214.14      196.61     14.90 o 
  -2   6  17     1840.80     1856.49     41.04 o 
  -1   6  17      681.15      713.99     37.42 o 
   0   6  17      585.10      615.64     28.27 o 
   1   6  17      566.46      578.58     31.64 o 
   2   6  17      614.01      656.28     34.74 o 
   3   6  17      342.90      355.81     28.34 o 
  -9   7  17      690.21      731.63     41.98 o 
  -8   7  17      852.56      733.14     40.56 o 
  -7   7  17     1208.70     1234.84     49.81 o 
  -6   7  17     1624.59     1570.28     42.08 o 
  -5   7  17      513.30      507.62     48.04 o 
  -4   7  17     1011.27     1032.90     31.75 o 
  -3   7  17     1004.41      999.56     31.48 o 
  -2   7  17     2355.34     2382.92     52.74 o 
  -1   7  17     1546.91     1548.12     41.81 o 
   0   7  17      123.27      156.55     16.52 o 
   1   7  17      567.92      624.61     32.69 o 
   2   7  17      789.00      835.62     38.65 o 
  -7   8  17      283.18      308.37     30.66 o 
  -6   8  17      815.94      709.58     48.81 o 
  -5   8  17      516.77      578.77     44.99 o 
  -4   8  17      396.15      367.72     49.23 o 
  -3   8  17      234.80      230.59     17.06 o 
  -2   8  17      542.70      570.89     24.15 o 
  -1   8  17      297.94      330.35     20.87 o 
   0   8  17      457.59      479.35     24.75 o 
 -12   0  18     4098.68     4244.76    115.66 o 
 -11   0  18     1207.35     1273.34     44.95 o 
 -10   0  18     4408.65     4412.78    132.71 o 
  -9   0  18    11804.03    11956.26    257.94 o 
  -8   0  18     9026.83     9155.93    168.09 o 
  -7   0  18     3446.43     3394.34     57.56 o 
  -6   0  18     3231.23     3486.11     58.10 o 
  -5   0  18    10077.56    10465.13    133.17 o 
  -4   0  18    13082.85    13465.29    212.10 o 
  -3   0  18     5213.12     5494.83    123.11 o 
  -2   0  18     2558.98     2768.63     74.66 o 
  -1   0  18     2802.23     2812.70    116.66 o 
   0   0  18     7788.90     7640.15    161.10 o 
   1   0  18     5855.83     5639.49    127.47 o 
   2   0  18     2301.01     2262.74     68.26 o 
   3   0  18      559.19      564.52     56.19 o 
   4   0  18     2109.19     2093.92     88.83 o 
   5   0  18     4656.94     4464.39    111.20 o 
 -12   1  18      254.51      239.62     19.74 o 
 -11   1  18      901.93      848.75     49.95 o 
 -10   1  18     2502.36     2518.04     72.23 o 
  -9   1  18     5692.59     5519.28     91.12 o 
  -8   1  18     2482.78     2586.52     43.93 o 
  -7   1  18      469.83      457.57     16.13 o 
  -6   1  18     2201.09     2246.89     36.23 o 
  -5   1  18     4520.10     4573.55     58.30 o 
  -4   1  18     2512.04     2441.34     41.39 o 
  -3   1  18      863.50      923.82     25.21 o 
  -2   1  18     3123.15     3176.27     56.80 o 
  -1   1  18     4219.73     4165.52    112.77 o 
   0   1  18      138.27      147.22     15.70 o 
   1   1  18      492.92      464.76     39.39 o 
   2   1  18      421.87      396.46     24.56 o 
   3   1  18     2122.61     2030.14     76.47 o 
   4   1  18      408.67      466.38     21.61 o 
   5   1  18      167.10      174.81     15.59 o 
 -12   2  18     2211.29     2138.68     85.33 o 
 -11   2  18     1437.95     1496.70     47.55 o 
 -10   2  18     2833.22     2786.65     66.52 o 
  -9   2  18     8204.43     8210.43    212.98 o 
  -8   2  18     8302.97     8577.76    125.46 o 
  -7   2  18     4150.01     4376.34     68.69 o 
  -6   2  18     2792.76     2889.24     42.62 o 
  -5   2  18     8548.00     8903.87     97.66 o 
  -4   2  18     7975.87     8124.42    106.60 o 
  -3   2  18     3991.45     4087.04     63.32 o 
  -2   2  18     3418.47     3371.08     61.82 o 
  -1   2  18     5433.87     5474.70     85.90 o 
   0   2  18     5516.26     5326.32    111.07 o 
   1   2  18     3776.65     3730.24     65.13 o 
   2   2  18     1454.87     1465.82     34.96 o 
   3   2  18      723.77      741.88     28.99 o 
   4   2  18     2770.24     2857.19     72.24 o 
   5   2  18     2811.45     2877.71     73.86 o 
 -12   3  18      355.78      361.84     26.24 o 
 -11   3  18      858.74      874.56     35.88 o 
 -10   3  18     1740.50     1616.33     47.65 o 
  -9   3  18     1772.82     1872.23     60.03 o 
  -8   3  18      823.25      827.78     24.92 o 
  -7   3  18     1765.61     1762.02     35.69 o 
  -6   3  18     1137.14     1151.53     27.99 o 
  -5   3  18     2618.04     2651.53     53.35 o 
  -4   3  18     2435.42     2477.12     48.33 o 
  -3   3  18      156.17      197.76     20.91 o 
  -2   3  18      766.16      799.84     20.41 o 
  -1   3  18     1734.10     1709.00     54.38 o 
   0   3  18     1715.77     1717.81     50.96 o 
   1   3  18      242.87      264.32     23.96 o 
   2   3  18        0.41        8.04      9.96 o 
   3   3  18      789.26      841.75     42.76 o 
   4   3  18     1035.77      964.77     41.46 o 
   5   3  18       73.52      137.12     38.00 o 
 -11   4  18      742.62      695.28     31.20 o 
 -10   4  18     1273.58     1241.04     50.06 o 
  -9   4  18     3239.28     3302.23     57.11 o 
  -8   4  18     3620.74     3688.19     60.46 o 
  -7   4  18     2266.04     2282.51     43.27 o 
  -6   4  18     3663.76     3676.55     78.27 o 
  -5   4  18     4697.90     4861.74     81.63 o 
  -4   4  18     3380.78     3716.72     67.97 o 
  -3   4  18     3743.98     3798.94     69.36 o 
  -2   4  18     2504.56     2504.52    118.02 o 
  -1   4  18     2689.91     2598.46     55.14 o 
   0   4  18     4327.33     4435.14     93.72 o 
   1   4  18     2799.53     2773.69     70.42 o 
   2   4  18     1009.12     1062.53     36.05 o 
   3   4  18      533.21      541.07     28.07 o 
   4   4  18     1240.98     1275.12     41.83 o 
 -11   5  18      839.11      764.22     31.42 o 
 -10   5  18     1694.68     1697.49     38.74 o 
  -9   5  18      322.85      327.65     17.21 o 
  -8   5  18      250.85      246.69     19.74 o 
  -7   5  18      266.96      259.38     18.57 o 
  -6   5  18     1331.32     1277.40     58.65 o 
  -5   5  18     1528.21     1548.08     46.42 o 
  -4   5  18      235.57      220.64     22.09 o 
  -3   5  18      132.76      133.40     14.86 o 
  -2   5  18      121.25      159.11     15.66 o 
  -1   5  18     1607.25     1597.49     42.17 o 
   0   5  18     1012.59      998.99     39.44 o 
   1   5  18       61.51       70.28     15.97 o 
   2   5  18      316.43      332.03     32.99 o 
   3   5  18      843.24      822.76     39.44 o 
 -10   6  18       86.89       71.31      9.89 o 
  -9   6  18      513.62      503.84     23.76 o 
  -8   6  18     2548.11     2553.19     55.96 o 
  -7   6  18      624.85      652.34     29.04 o 
  -6   6  18      443.68      479.44     22.78 o 
  -5   6  18     2243.43     2390.60     53.69 o 
  -4   6  18     3958.37     3791.23     64.35 o 
  -3   6  18      914.10     1014.88     39.20 o 
  -2   6  18      436.40      457.51     23.96 o 
  -1   6  18     1310.12     1300.53     38.44 o 
   0   6  18     2221.17     2448.74     56.39 o 
   1   6  18     1287.15     1256.26     46.13 o 
   2   6  18      186.77      181.30     22.67 o 
  -8   7  18        4.47        9.81     14.10 o 
  -7   7  18      148.80      149.11     13.15 o 
  -6   7  18      704.47      636.99     27.34 o 
  -5   7  18      924.40     1008.42     35.31 o 
  -4   7  18       15.30       -5.98     12.47 o 
  -3   7  18      164.03      170.03     16.24 o 
  -2   7  18      110.43      127.41     15.41 o 
  -1   7  18     1084.45     1036.88     34.90 o 
   0   7  18      439.68      448.52     25.17 o 
   1   7  18      146.84      143.72     20.10 o 
  -6   8  18      156.04       86.16     24.22 o 
  -5   8  18      360.07      319.52     36.70 o 
  -4   8  18      848.16      847.65     29.45 o 
  -3   8  18      169.41      195.82     17.79 o 
  -2   8  18       44.40       40.72     11.62 o 
  -1   8  18      634.76      593.61     26.86 o 
 -12   1  19       23.83       15.20     13.36 o 
 -11   1  19       32.36       47.28     14.12 o 
 -10   1  19        0.71       -5.58     10.40 o 
  -9   1  19       20.08       21.21     10.06 o 
  -8   1  19      435.35      434.80     19.64 o 
  -7   1  19      421.96      430.31     17.41 o 
  -6   1  19      288.86      285.60     14.59 o 
  -5   1  19      219.37      226.70     15.53 o 
  -4   1  19        8.83        2.65      6.50 o 
  -3   1  19        0.35       -1.09      6.53 o 
  -2   1  19       77.89       59.23     12.70 o 
  -1   1  19      103.04      105.08     17.45 o 
   0   1  19      157.68      170.47     16.98 o 
   1   1  19       29.28       18.90      9.27 o 
   2   1  19      304.19      268.63     17.76 o 
   3   1  19        2.76       -7.67      7.67 o 
   4   1  19       84.68       83.49     14.06 o 
   5   1  19       13.64       -3.02      9.04 o 
 -12   2  19      303.05      307.11     25.57 o 
 -11   2  19      160.14      157.17     19.39 o 
 -10   2  19       32.80       31.00     12.79 o 
  -9   2  19      235.38      268.49     21.66 o 
  -8   2  19      800.93      741.33     27.09 o 
  -7   2  19     1416.13     1425.98     33.39 o 
  -6   2  19      129.90      110.98     10.68 o 
  -5   2  19     1253.86     1272.94     31.33 o 
  -4   2  19      845.29      869.52     25.40 o 
  -3   2  19      211.26      209.28     20.40 o 
  -2   2  19      338.22      332.32     15.73 o 
  -1   2  19      442.73      420.72     53.14 o 
   0   2  19     2383.57     2233.78     52.84 o 
   1   2  19      257.42      250.96     15.52 o 
   2   2  19      219.33      226.47     14.37 o 
   3   2  19       17.61       43.01     14.01 o 
   4   2  19       19.53        2.62     12.90 o 
 -12   3  19        0.48       -9.98     15.22 o 
 -11   3  19       29.40        6.98     11.46 o 
 -10   3  19        2.05       -9.91      9.91 o 
  -9   3  19        0.32       -1.31      8.50 o 
  -8   3  19      235.38      187.15     16.95 o 
  -7   3  19       67.91       75.99     11.35 o 
  -6   3  19     1013.58      934.20     33.41 o 
  -5   3  19      540.02      556.34     24.10 o 
  -4   3  19        2.85        0.92      7.29 o 
  -3   3  19       10.31       13.79      6.32 o 
  -2   3  19       79.04       62.35     10.36 o 
  -1   3  19      178.50      153.58     20.56 o 
   0   3  19      201.92      200.83     34.97 o 
   1   3  19       26.91       32.51     11.62 o 
   2   3  19        0.22      -11.06     11.06 o 
   3   3  19       25.42       12.71     13.74 o 
   4   3  19       16.54       14.51     13.66 o 
 -11   4  19      573.43      485.75     31.75 o 
 -10   4  19     1149.11     1160.39     39.37 o 
  -9   4  19      846.23      891.27     29.69 o 
  -8   4  19     1438.32     1365.33     32.98 o 
  -7   4  19     1757.57     1753.57     40.57 o 
  -6   4  19     1264.75     1244.73     41.20 o 
  -5   4  19     1721.72     1703.55     42.28 o 
  -4   4  19     1413.90     1449.35     38.86 o 
  -3   4  19     1434.22     1346.40     37.42 o 
  -2   4  19     1802.94     1833.34     44.83 o 
  -1   4  19     1616.12     1530.20     72.38 o 
   0   4  19      948.23      968.32     39.33 o 
   1   4  19     1397.74     1346.19     47.71 o 
   2   4  19      531.09      459.83     26.28 o 
   3   4  19      516.91      497.90     27.63 o 
 -10   5  19      129.34      115.57     17.34 o 
  -9   5  19       22.36       15.47      8.57 o 
  -8   5  19        1.48        9.91     13.21 o 
  -7   5  19       35.57       28.66     12.07 o 
  -6   5  19      927.96      869.76     35.12 o 
  -5   5  19      886.64      937.84     36.07 o 
  -4   5  19      104.15      100.51     13.96 o 
  -3   5  19      103.92      122.74     14.91 o 
  -2   5  19      187.32      162.23     16.38 o 
  -1   5  19      298.67      293.02     20.73 o 
   0   5  19       11.07       18.55     13.27 o 
   1   5  19       17.08       21.96     13.89 o 
   2   5  19       44.81       17.44     15.97 o 
   3   5  19      102.14      100.77     20.02 o 
  -9   6  19     1158.86     1157.28     36.20 o 
  -8   6  19     1371.53     1373.20     40.17 o 
  -7   6  19     2536.74     2576.51     84.93 o 
  -6   6  19     2476.34     2572.25     57.05 o 
  -5   6  19     1088.49     1140.64     35.92 o 
  -4   6  19      920.91      964.19     32.48 o 
  -3   6  19     2260.72     2223.05     55.94 o 
  -2   6  19     1799.97     1878.62     47.87 o 
  -1   6  19     1382.48     1384.51     41.05 o 
   0   6  19     1366.97     1423.41     49.26 o 
   1   6  19     1138.29     1215.85     46.88 o 
   2   6  19     1600.14     1656.78     65.59 o 
  -8   7  19        1.62        6.54     15.23 o 
  -7   7  19       19.37       11.95      9.98 o 
  -6   7  19      226.17      208.65     18.04 o 
  -5   7  19      348.46      323.93     22.32 o 
  -4   7  19       27.71       16.57     11.22 o 
  -3   7  19      279.59      290.94     20.38 o 
  -2   7  19      117.27      131.66     15.95 o 
  -1   7  19      125.24      149.59     19.39 o 
   0   7  19       85.58       55.83     16.35 o 
  -4   8  19     1062.89     1082.33     36.28 o 
  -3   8  19      889.48     1002.83     56.01 o 
 -12   0  20     1095.55     1120.82     44.90 o 
 -11   0  20     1241.81     1214.82     45.06 o 
 -10   0  20     1896.63     2014.39     57.33 o 
  -9   0  20     6405.45     6316.03    119.40 o 
  -8   0  20     5255.43     5388.14    122.43 o 
  -7   0  20     1170.07     1228.65     53.49 o 
  -6   0  20     2514.66     2456.55     60.95 o 
  -5   0  20     6025.85     6305.15    115.09 o 
  -4   0  20     3248.74     3356.07     89.56 o 
  -3   0  20      686.80      792.74     38.53 o 
  -2   0  20     4540.68     4785.23    171.25 o 
  -1   0  20     9457.77     9665.72    292.19 o 
   0   0  20     5093.52     4852.35    116.71 o 
   1   0  20      614.83      642.05     57.26 o 
   2   0  20     3846.42     4049.52    103.32 o 
   3   0  20     2905.85     2761.29     80.74 o 
   4   0  20     2304.06     2243.81     71.48 o 
 -12   1  20     1210.83     1193.74     53.32 o 
 -11   1  20      576.54      526.98     30.68 o 
 -10   1  20     1436.94     1443.22     40.60 o 
  -9   1  20     3775.13     3697.88     91.78 o 
  -8   1  20     2839.67     2936.43     53.34 o 
  -7   1  20      758.19      758.48     22.53 o 
  -6   1  20     1737.27     1740.88     45.07 o 
  -5   1  20     6654.37     6565.29     83.65 o 
  -4   1  20     6284.51     6276.60     81.01 o 
  -3   1  20     4056.12     4215.66     74.08 o 
  -2   1  20     1378.42     1306.39     95.79 o 
  -1   1  20     3261.94     3278.32     72.54 o 
   0   1  20     6800.67     6613.44    103.55 o 
   1   1  20     5284.18     5215.86     87.04 o 
   2   1  20     2643.68     2523.34     59.94 o 
   3   1  20     1319.14     1304.51     36.00 o 
   4   1  20     3758.55     3847.34     70.49 o 
 -12   2  20     1080.18     1085.99     42.82 o 
 -11   2  20     1192.79     1223.82     58.39 o 
 -10   2  20     3860.77     3938.37     85.60 o 
  -9   2  20     3664.02     3557.44     89.77 o 
  -8   2  20     1635.46     1607.70     49.16 o 
  -7   2  20     1896.05     2001.18     41.52 o 
  -6   2  20     3759.80     3850.21     56.82 o 
  -5   2  20     7255.38     7460.69    112.62 o 
  -4   2  20     1564.30     1617.31     36.56 o 
  -3   2  20     1087.49     1104.88     35.22 o 
  -2   2  20     4191.39     4198.10     93.93 o 
  -1   2  20     5346.21     5523.60    121.88 o 
   0   2  20     3664.05     3668.73     75.32 o 
   1   2  20     1988.68     1941.74     42.84 o 
   2   2  20     1962.93     2080.65     44.12 o 
   3   2  20     3348.30     3332.52     81.27 o 
   4   2  20     1461.77     1447.14     55.72 o 
 -11   3  20      246.28      245.58     22.43 o 
 -10   3  20     1495.82     1421.50     45.82 o 
  -9   3  20     2252.94     2337.24     51.87 o 
  -8   3  20     1757.03     1838.05     48.77 o 
  -7   3  20      809.47      724.33     26.45 o 
  -6   3  20     3361.63     3295.54    112.62 o 
  -5   3  20     3286.05     3376.91     65.12 o 
  -4   3  20     2723.76     2679.09     50.32 o 
  -3   3  20     1656.31     1659.36     33.87 o 
  -2   3  20     1835.23     1821.35     42.94 o 
  -1   3  20     2990.09     2893.28     71.38 o 
   0   3  20     3185.72     3309.13     78.97 o 
   1   3  20     3602.39     3812.21     75.28 o 
   2   3  20     1216.61     1370.66     49.28 o 
   3   3  20     1099.26     1052.80     66.43 o 
 -11   4  20     1671.91     1614.94     63.35 o 
 -10   4  20     2472.12     2438.23     60.82 o 
  -9   4  20     1449.55     1496.93     40.17 o 
  -8   4  20      769.65      759.75     36.61 o 
  -7   4  20     1715.80     1744.55     88.55 o 
  -6   4  20     3479.26     3331.41     75.59 o 
  -5   4  20     3574.92     3564.95     68.63 o 
  -4   4  20     2343.79     2224.20     50.97 o 
  -3   4  20      960.01     1000.24     32.96 o 
  -2   4  20     1738.03     1720.33     44.49 o 
  -1   4  20     4068.69     3918.27     88.49 o 
   0   4  20     1456.77     1488.35     50.73 o 
   1   4  20      795.61      778.28     32.42 o 
   2   4  20     1447.11     1464.35     44.63 o 
   3   4  20     1517.02     1553.42     47.14 o 
 -10   5  20      362.89      321.51     19.86 o 
  -9   5  20     1954.03     2026.30     42.13 o 
  -8   5  20     1680.91     1723.65     51.66 o 
  -7   5  20      593.50      557.15     29.56 o 
  -6   5  20      126.47      115.45     17.31 o 
  -5   5  20     2469.66     2540.18    112.10 o 
  -4   5  20     2220.47     2270.47     52.32 o 
  -3   5  20      769.35      810.21     30.32 o 
  -2   5  20      826.55      796.81     30.63 o 
  -1   5  20      595.69      636.15     33.65 o 
   0   5  20     1941.10     2009.56     60.94 o 
   1   5  20     1108.16     1161.03     46.76 o 
   2   5  20      314.58      304.99     31.27 o 
  -9   6  20      593.28      634.09     31.68 o 
  -8   6  20      410.15      411.92     45.44 o 
  -7   6  20      534.60      529.13     29.34 o 
  -6   6  20     2105.66     2053.02     57.61 o 
  -5   6  20     1543.46     1597.29     50.35 o 
  -4   6  20     1324.46     1324.56     39.12 o 
  -3   6  20      493.17      504.69     33.83 o 
  -2   6  20     1036.44     1007.63     35.27 o 
  -1   6  20     1183.47     1204.68     55.35 o 
   0   6  20      875.00      877.59     40.62 o 
   1   6  20      219.17      241.75     26.01 o 
  -7   7  20      264.92      264.90     20.56 o 
  -6   7  20       82.07       67.04     20.53 o 
  -5   7  20      169.37      195.44     19.48 o 
  -4   7  20     1358.92     1367.38     45.54 o 
  -3   7  20      412.19      398.34     23.85 o 
  -2   7  20       62.83       62.78     13.83 o 
  -1   7  20      431.71      474.26     34.41 o 
 -12   1  21      149.49      115.49     21.21 o 
 -11   1  21       75.64       70.00     16.30 o 
 -10   1  21       42.92       43.80     12.06 o 
  -9   1  21        7.68       15.83     11.43 o 
  -8   1  21      122.85      129.60     13.58 o 
  -7   1  21       67.65       48.67     13.48 o 
  -6   1  21       16.74       -2.34      7.16 o 
  -5   1  21      561.16      541.82     22.61 o 
  -4   1  21      182.26      163.21     15.67 o 
  -3   1  21       37.08       22.46     14.38 o 
  -2   1  21       71.24       36.77     17.02 o 
  -1   1  21       20.99       27.66     11.49 o 
   0   1  21      373.73      380.43     32.60 o 
   1   1  21      496.72      509.68     35.22 o 
   2   1  21        9.18       14.60      9.73 o 
   3   1  21        7.47       -1.56      9.58 o 
 -11   2  21        0.18        9.94     12.65 o 
 -10   2  21       12.67       11.45     14.05 o 
  -9   2  21      476.09      438.32     26.85 o 
  -8   2  21       95.38      103.08     16.99 o 
  -7   2  21        4.32       -5.85      7.42 o 
  -6   2  21        0.39       -1.44      6.84 o 
  -5   2  21      158.41      158.57     14.08 o 
  -4   2  21      283.37      248.95     17.53 o 
  -3   2  21      185.90      191.20     19.00 o 
  -2   2  21       13.41        0.75      9.05 o 
  -1   2  21       46.28       48.14     13.88 o 
   0   2  21        2.43        7.32      9.24 o 
   1   2  21        7.98        7.64      8.01 o 
   2   2  21      104.26      108.33     19.98 o 
   3   2  21      197.94      235.40     24.52 o 
 -11   3  21      511.45      437.91     28.23 o 
 -10   3  21      227.72      186.71     19.82 o 
  -9   3  21      204.93      217.31     23.80 o 
  -8   3  21      325.80      337.20     20.13 o 
  -7   3  21      665.11      637.75     25.32 o 
  -6   3  21      748.65      731.98     28.33 o 
  -5   3  21      964.01      842.52     30.30 o 
  -4   3  21     1330.88     1295.35     33.68 o 
  -3   3  21      328.06      322.07     21.08 o 
  -2   3  21       62.17       69.31     28.12 o 
  -1   3  21      980.31     1056.70     41.49 o 
   0   3  21      805.54      824.78     40.96 o 
   1   3  21      671.31      604.84     34.47 o 
   2   3  21      895.80      957.48     46.82 o 
   3   3  21      454.02      501.01     33.76 o 
 -10   4  21      141.23      121.13     16.51 o 
  -9   4  21       83.79       67.16     12.12 o 
  -8   4  21      201.41      197.50     19.93 o 
  -7   4  21      423.63      399.10     26.45 o 
  -6   4  21      168.04      128.20     23.41 o 
  -5   4  21      123.20      125.00     15.43 o 
  -4   4  21       99.33       75.13     13.57 o 
  -3   4  21      199.71      208.64     18.10 o 
  -2   4  21      101.68       71.96     16.61 o 
  -1   4  21       50.57       34.01     14.36 o 
   0   4  21       80.89       62.81     17.16 o 
   1   4  21       84.17       61.34     16.07 o 
   2   4  21        1.42       -6.57     11.70 o 
  -9   5  21      281.50      290.01     24.46 o 
  -8   5  21      477.42      494.40     29.26 o 
  -7   5  21     1190.40     1223.83     43.46 o 
  -6   5  21     2185.63     2171.09     60.25 o 
  -5   5  21     1602.98     1522.00     60.78 o 
  -4   5  21      584.46      620.55     27.76 o 
  -3   5  21     1582.67     1631.56     44.95 o 
  -2   5  21     2094.14     1968.31     62.72 o 
  -1   5  21      771.31      763.95     37.78 o 
   0   5  21     1050.67     1044.00     44.67 o 
   1   5  21     1387.26     1406.57     69.07 o 
  -8   6  21      245.06      213.42     21.56 o 
  -7   6  21      413.62      338.26     25.55 o 
  -6   6  21       75.33       65.30     14.79 o 
  -5   6  21      104.74       62.93     15.31 o 
  -4   6  21      443.84      472.35     33.83 o 
  -3   6  21      230.05      255.59     21.08 o 
  -2   6  21       16.13       10.31     11.33 o 
  -1   6  21       10.01       10.80     14.41 o 
   0   6  21       37.46       56.19     18.29 o 
  -5   7  21     1714.05     1776.94     53.71 o 
  -4   7  21     1326.48     1342.43     53.30 o 
  -3   7  21     2101.14     2181.17     54.64 o 
 -11   0  22       80.22      108.39     23.42 o 
 -10   0  22      224.37      166.51     31.57 o 
  -9   0  22      152.05      113.74     22.09 o 
  -8   0  22      782.56      804.19     66.36 o 
  -7   0  22       28.34        6.36     10.83 o 
  -6   0  22      200.47      190.41     19.75 o 
  -5   0  22     1046.76     1060.07     48.02 o 
  -4   0  22      641.31      604.27     36.56 o 
  -3   0  22     1987.11     1872.99     97.40 o 
  -2   0  22      562.85      475.21     52.44 o 
  -1   0  22      946.57      918.63     44.17 o 
   0   0  22     1146.26     1122.19     48.34 o 
   1   0  22      494.72      497.19     34.40 o 
   2   0  22       19.02       12.01     15.52 o 
 -11   1  22      638.93      632.86     34.42 o 
 -10   1  22     2437.47     2395.60     55.94 o 
  -9   1  22     3292.36     3395.00     70.75 o 
  -8   1  22     2233.96     2140.95     58.08 o 
  -7   1  22     1600.89     1624.36     32.67 o 
  -6   1  22     4199.81     4194.76     63.03 o 
  -5   1  22     9308.11     9243.39    123.98 o 
  -4   1  22     2455.04     2395.98     53.12 o 
  -3   1  22     1735.14     1625.53     69.57 o 
  -2   1  22     4087.61     3969.55    128.43 o 
  -1   1  22     6893.93     6830.16    125.58 o 
   0   1  22     3432.05     3440.79     66.48 o 
   1   1  22     1311.25     1354.88     37.73 o 
   2   1  22     2250.42     2320.00     51.38 o 
 -11   2  22      174.48      190.21     21.97 o 
 -10   2  22        5.61       -3.36     11.12 o 
  -9   2  22      550.16      477.57     50.51 o 
  -8   2  22       17.03       11.79      8.93 o 
  -7   2  22       31.38       22.87      9.16 o 
  -6   2  22      353.13      353.84     19.43 o 
  -5   2  22      503.18      531.78     22.84 o 
  -4   2  22     1630.14     1649.29     43.04 o 
  -3   2  22      556.86      579.26     31.15 o 
  -2   2  22      273.69      237.33     19.12 o 
  -1   2  22      845.39      880.69     32.63 o 
   0   2  22     1436.74     1586.26     56.08 o 
   1   2  22     1222.77     1161.70     31.53 o 
   2   2  22      127.89      137.42     26.84 o 
 -10   3  22     3049.38     3070.19     98.53 o 
  -9   3  22     1933.54     1831.77     66.12 o 
  -8   3  22      571.86      507.01     24.25 o 
  -7   3  22      881.55      834.26     35.52 o 
  -6   3  22     4994.31     4988.39    105.67 o 
  -5   3  22     3581.91     3533.42     69.26 o 
  -4   3  22     2393.33     2355.01     44.41 o 
  -3   3  22     1286.96     1304.81     33.37 o 
  -2   3  22     4307.09     4272.56     94.29 o 
  -1   3  22     3411.02     3591.01    119.63 o 
   0   3  22     1292.63     1461.90     70.64 o 
   1   3  22     1353.09     1276.47     62.98 o 
   2   3  22     2321.33     2248.73     67.21 o 
 -10   4  22       58.68       55.39     13.89 o 
  -9   4  22      436.12      441.32     22.75 o 
  -8   4  22      194.09      158.51     20.66 o 
  -7   4  22       91.56       98.98     21.83 o 
  -6   4  22       16.77       -1.60     11.17 o 
  -5   4  22     1112.22     1066.96     35.62 o 
  -4   4  22      654.99      696.36     29.59 o 
  -3   4  22      113.62      119.42     16.05 o 
  -2   4  22      228.70      224.34     23.49 o 
  -1   4  22      523.71      562.03     33.63 o 
   0   4  22     1714.00     1689.20     56.13 o 
   1   4  22      590.29      618.58     43.58 o 
  -9   5  22     1087.28     1172.51     43.78 o 
  -8   5  22      515.62      485.27     29.74 o 
  -7   5  22      686.57      682.06     34.16 o 
  -6   5  22     1532.26     1630.44     51.64 o 
  -5   5  22     1738.20     1787.73     54.58 o 
  -4   5  22      730.00      781.99     31.52 o 
  -3   5  22     1196.35     1222.50     39.46 o 
  -2   5  22     1319.07     1317.69     49.40 o 
  -1   5  22     2072.31     2202.89     65.89 o 
   0   5  22     1260.09     1281.36     50.55 o 
  -7   6  22       12.47        3.35     16.62 o 
  -6   6  22        3.37        8.97     12.07 o 
  -5   6  22       50.38       36.96     13.75 o 
  -4   6  22      291.56      303.02     22.38 o 
  -3   6  22      114.63      130.36     17.07 o 
  -2   6  22        5.30        3.79     13.36 o 
 -11   1  23        8.80        3.46     11.06 o 
 -10   1  23        1.44        7.61     10.18 o 
  -9   1  23      228.44      226.51     17.79 o 
  -8   1  23      201.96      216.79     15.76 o 
  -7   1  23       58.82       33.49     10.01 o 
  -6   1  23       56.98       48.16     11.18 o 
  -5   1  23      106.70      126.81     16.08 o 
  -4   1  23      160.52      144.72     20.24 o 
  -3   1  23       54.55       67.55     23.55 o 
  -2   1  23        3.65       17.71     11.65 o 
  -1   1  23       42.60       72.24     20.43 o 
   0   1  23       16.67       34.99     10.97 o 
   1   1  23       24.40       22.92     10.77 o 
   2   1  23       45.42       39.90     15.65 o 
 -10   2  23       33.81        6.53     12.20 o 
  -9   2  23       59.13       65.99     15.21 o 
  -8   2  23       30.75       24.91      9.63 o 
  -7   2  23       16.37       14.59      9.14 o 
  -6   2  23      178.07      189.97     16.86 o 
  -5   2  23      130.09      152.72     14.61 o 
  -4   2  23      170.40      183.99     17.53 o 
  -3   2  23      208.00      203.48     18.96 o 
  -2   2  23        1.07       -9.90     11.04 o 
  -1   2  23      193.69      187.63     17.53 o 
   0   2  23      131.89       93.99     15.35 o 
   1   2  23       71.74       58.93     16.17 o 
 -10   3  23      459.02      454.05     28.04 o 
  -9   3  23      219.22      173.52     17.16 o 
  -8   3  23      152.57      172.92     16.52 o 
  -7   3  23       92.03      102.27     17.61 o 
  -6   3  23       97.51       99.29     14.49 o 
  -5   3  23      245.04      240.38     17.69 o 
  -4   3  23      191.13      236.63     14.62 o 
  -3   3  23      481.50      452.81     33.37 o 
  -2   3  23       42.54       53.49     15.55 o 
  -1   3  23        7.07       17.75     18.12 o 
   0   3  23      325.10      324.06     29.21 o 
   1   3  23      478.17      393.69     30.37 o 
  -9   4  23        6.97        1.85      9.56 o 
  -8   4  23       84.07       88.48     16.48 o 
  -7   4  23      315.13      309.39     24.89 o 
  -6   4  23      310.97      321.18     25.02 o 
  -5   4  23       76.57       97.03     15.64 o 
  -4   4  23      275.20      221.98     19.89 o 
  -3   4  23      161.29      157.65     32.62 o 
  -2   4  23      295.49      310.98     47.54 o 
  -1   4  23      525.57      509.51     37.35 o 
   0   4  23      313.58      284.99     27.39 o 
  -8   5  23      360.95      453.98     29.74 o 
  -7   5  23      430.55      444.13     29.07 o 
  -6   5  23      320.63      263.26     24.01 o 
  -5   5  23      523.25      582.51     47.24 o 
  -4   5  23      327.38      347.26     23.84 o 
  -3   5  23      422.79      431.01     30.03 o 
  -2   5  23      336.18      338.35     28.78 o 
  -1   5  23      117.60       87.97     19.58 o 
  -5   6  23      248.53      204.34     23.07 o 
  -4   6  23        8.20       10.23     13.94 o 
 -10   0  24      602.85      450.02     38.17 o 
  -9   0  24      233.56      183.18     27.24 o 
  -8   0  24      193.48      157.42     25.34 o 
  -7   0  24       92.17       77.20     16.47 o 
  -6   0  24     3938.41     4222.62     91.80 o 
  -5   0  24     1327.98     1447.77     58.90 o 
  -4   0  24      111.47      108.10     32.11 o 
  -3   0  24      261.00      179.81     38.53 o 
  -2   0  24     1604.80     1624.69     95.26 o 
  -1   0  24     4383.91     4330.95    113.07 o 
   0   0  24     1328.49     1240.13     53.49 o 
   1   0  24      845.53      869.12     45.12 o 
 -10   1  24      299.00      295.78     22.55 o 
  -9   1  24      174.59      149.78     15.67 o 
  -8   1  24      447.95      457.51     23.25 o 
  -7   1  24      583.93      555.76     22.90 o 
  -6   1  24      533.92      499.27     28.41 o 
  -5   1  24      867.73      851.66     37.53 o 
  -4   1  24      238.58      197.81     27.88 o 
  -3   1  24      332.75      345.06     33.67 o 
  -2   1  24      260.96      266.68     23.12 o 
  -1   1  24      246.21      213.84     17.80 o 
   0   1  24        1.93        7.57      9.82 o 
   1   1  24       64.12      109.96     14.77 o 
 -10   2  24      746.89      625.34     33.69 o 
  -9   2  24      735.76      634.10     32.98 o 
  -8   2  24       59.99       43.76     10.80 o 
  -7   2  24      258.56      209.33     19.58 o 
  -6   2  24     1098.83     1212.16     34.41 o 
  -5   2  24     2047.87     2099.60     51.56 o 
  -4   2  24      286.07      193.23     28.31 o 
  -3   2  24      149.11      148.20     17.14 o 
  -2   2  24     2421.72     2343.94     59.20 o 
  -1   2  24     2585.99     2563.40     61.67 o 
   0   2  24      835.28      923.45     32.65 o 
  -9   3  24        1.68      -10.60     10.60 o 
  -8   3  24      306.56      269.09     24.60 o 
  -7   3  24     1138.96     1088.04     47.32 o 
  -6   3  24      795.05      795.64     42.99 o 
  -5   3  24       10.00       13.70      9.88 o 
  -4   3  24       18.28       14.27      8.26 o 
  -3   3  24      539.86      544.31     33.06 o 
  -2   3  24     1425.81     1502.80     52.36 o 
  -1   3  24       65.56       79.64     24.08 o 
   0   3  24        0.89       -6.22     14.68 o 
  -8   4  24       13.88       -6.68     13.94 o 
  -7   4  24      128.61      135.08     19.70 o 
  -6   4  24     1129.85     1166.22     72.06 o 
  -5   4  24      727.58      724.95     31.23 o 
  -4   4  24      126.98      111.36     16.37 o 
  -3   4  24      667.81      646.84     35.40 o 
  -2   4  24      863.35      871.17     41.36 o 
  -1   4  24     1034.93     1087.14     46.20 o 
  -6   5  24      209.75      193.43     24.03 o 
  -5   5  24       25.66       23.31     17.60 o 
  -4   5  24       62.60       36.73     13.90 o 
  -3   5  24      432.39      446.52     31.82 o 
  -9   1  25       58.54       47.92     13.48 o 
  -8   1  25        3.63       12.59     10.04 o 
  -7   1  25       12.82       10.48      9.78 o 
  -6   1  25       12.05       -0.61     12.82 o 
  -5   1  25       96.45      105.58     23.07 o 
  -4   1  25       12.95       25.15     16.65 o 
  -3   1  25       27.80       13.38     16.65 o 
  -2   1  25        4.48       -4.64     11.49 o 
  -1   1  25        2.27        1.65     10.03 o 
  -9   2  25       71.52       73.82     16.13 o 
  -8   2  25      259.53      216.66     17.67 o 
  -7   2  25      142.65      135.94     15.82 o 
  -6   2  25      195.17      200.42     15.82 o 
  -5   2  25      108.65      107.28     18.44 o 
  -4   2  25      120.54      112.76     23.83 o 
  -3   2  25      342.12      294.08     22.43 o 
  -2   2  25      111.21      129.26     16.82 o 
  -1   2  25      164.57      144.49     14.42 o 
  -8   3  25       44.93       55.09     16.18 o 
  -7   3  25        5.92        7.75     12.26 o 
  -6   3  25        7.79       15.27     18.35 o 
  -5   3  25       48.99        5.26     10.78 o 
  -4   3  25       12.62        6.94      8.87 o 
  -3   3  25       13.69       12.53     13.63 o 
  -2   3  25        7.97       -7.63     17.02 o 
  -7   4  25      330.15      347.78     28.52 o 
  -6   4  25      462.36      452.81     30.52 o 
  -5   4  25      719.11      708.74     31.98 o 
  -4   4  25      638.41      615.35     35.57 o 
  -3   4  25      501.41      477.23     32.58 o 
  -8   0  26     1404.94     1253.05     57.86 o 
  -7   0  26     1171.33     1294.36     47.16 o 
  -6   0  26     3405.11     3611.30    172.32 o 
  -5   0  26     1652.03     1795.93    102.75 o 
  -4   0  26     1087.91     1135.57     81.34 o 
  -3   0  26     1166.65     1115.23     81.34 o 
  -2   0  26     1496.47     1374.63     58.37 o 
  -8   1  26       60.53       61.49     12.94 o 
  -7   1  26       60.56       48.72     12.56 o 
  -6   1  26      896.66      843.77     44.24 o 
  -5   1  26      167.78      203.36     29.13 o 
  -4   1  26       26.71       23.94     18.53 o 
  -3   1  26        9.76       -1.64     11.90 o 
  -2   1  26      405.30      425.60     28.29 o 
  -8   2  26     1450.90     1458.47     40.82 o 
  -7   2  26     2458.21     2623.37     55.74 o 
  -6   2  26     1844.20     1923.65     60.04 o 
  -5   2  26     1405.82     1479.18     86.16 o 
  -4   2  26      511.71      528.90     35.36 o 
  -3   2  26     1123.16     1060.21     39.22 o 
  -6   3  26      269.86      269.12     37.70 o 
  -5   3  26      180.21      159.92     17.48 o 
  -4   3  26       14.04       -5.69     13.57 o 
  -6   1  27       88.29      106.19     24.94 o 
  -5   1  27      115.44       65.22     24.62 o 
  -4   1  27       83.49       41.74     31.04 o 
                                                 
